# Supplementary material for: Fiber Supplements Derived From Sugarcane Stem, Wheat Dextrin and Psyllium Husk Have Different In Vitro Effects on the Human Gut Microbiota
Source: Front Microbiol. 2018 Jul 20;9:1618. doi: 10.3389/fmicb.2018.01618 (PMC6060387; doi:10.3389/fmicb.2018.01618)
Supplement: Supplementary file 2 [file Table_1.XLS]

## Sheet: Table S1
Biological sample	Age (years)	Gender
Sample 1	20-30	Female
Sample 2	20-30	Male
Sample 3	45-60	Female
Sample 4	31-45	Male
Sample 5	20-30	Male
Sample 6	45-60	Female
