# Supplementary material for: Fiber Supplements Derived From Sugarcane Stem, Wheat Dextrin and Psyllium Husk Have Different In Vitro Effects on the Human Gut Microbiota
Source: Front Microbiol. 2018 Jul 20;9:1618. doi: 10.3389/fmicb.2018.01618 (PMC6060387; doi:10.3389/fmicb.2018.01618)
Supplement: Supplementary file 3 [file Table_2.XLS]

## Sheet: Relative abundance
OTU	Sample 1																Sample 2																Sample 3																Sample 4
	NK 0 hrs		BF 0 hrs		PH 0 hrs		NAF 0 hrs		NK 48 hrs		BF 48 hrs		PH 48 hrs		NAF 48 hrs		NK 0 hrs		BF 0 hrs		PH 0 hrs		NAF 0 hrs		NK 48 hrs		BF 48 hrs		PH 48 hrs		NAF 48 hrs		NK 0 hrs		BF 0 hrs		PH 0 hrs		NAF 0 hrs		NK 48 hrs		BF 48 hrs		PH 48 hrs		NAF 48 hrs		NK 0 hrs
	Mean	SD	Mean	SD	Mean	SD	Mean	SD	Mean	SD	Mean	SD	Mean	SD	Mean	SD	Mean	SD	Mean	SD	Mean	SD	Mean	SD	Mean	SD	Mean	SD	Mean	SD	Mean	SD	Mean	SD	Mean	SD	Mean	SD	Mean	SD	Mean	SD	Mean	SD	Mean	SD	Mean	SD	Mean
Akkermansia muciniphila|OTU363731	0.0392167	0.0163272	0.0427026	0.00798727	0.112421	0.108712	0.0461886	0.0123554	2.37566	0.149786	0.264059	0.0647307	1.16169	0.116609	4.02799	0.276815	0.00435741	0.00544241	0.0226585	0.0306385	0	0	0	0	0.00261445	0.00452836	0	0	0.00261445	0.00369739	0.00130722	0.00184869	0.120265	0.00942652	0.097606	0.00399363	0.2353	0.0659857	0.104578	0.0252128	0.0209156	0.00522889	0.0435741	0.0150945	0.025273	0.0217696	0.0357308	0.0030189	0.00261445
Bacteroides eggerthii|OTU349809	0.0313734	0.0113961	0.0374737	0.00544241	0.0662327	0.0143993	0.0287589	0.0119809	2.22489	0.409868	0.0714616	0.0297328	3.97222	0.983659	0.210899	0.0770856	0.0165582	0.0286796	0	0	0	0	0	0	0	0	0	0	0	0	0	0	0.121136	0.0248487	0.281489	0.0570605	0.166453	0.0225409	0.124622	0.04194	0.15861	0.0105662	0.359922	0.0687919	8.98063	1.66886	0.0627467	0.00942652	0.0967346
Bacteroides uniformis|OTU350277	0.000871482	0.00150945	0.000871482	0.00150945	0	0	0.00522889	0.00691718	0.00174296	0.0030189	0.11765	0.0209156	0.00435741	0.00150945	0.000871482	0.00150945	0.00697186	0.00544241	0.00435741	0.0030189	0.00697186	0.00754726	0.00174296	0.0030189	0	0	0.000871482	0.00150945	0.0509817	0.0203356	0	0	0	0	0.00174296	0.0030189	0.00174296	0.0030189	0.000871482	0.00150945	0.000871482	0.00150945	0.359051	0.199408	0.0278874	0.00989814	0	0	0.000871482
Bacteroides uniformis|OTU589071	0.327677	0.0877432	0.482801	0.0425066	0.447071	0.0979633	1.06408	0.9948	0.288461	0.0709924	15.8026	0.332522	0.0732045	0.0276687	0.386067	0.460984	0.751218	0.272459	1.07192	0.129435	1.52945	0.262527	0.873225	0.274865	0.175168	0.0662957	0.420926	0.187494	0.735967	0.0794938	0.205234	0.0573095	0.373866	0.0550898	0.99959	0.0746072	0.155995	0.0526364	0.430512	0.15214	0.0636182	0.0878988	18.4441	0.499875	0.354693	0.151758	0.00522889	0.00261445	0.817451
Bacteroides uniformis|OTU403	0.00435741	0.0030189	0.00522889	0.00261445	0.00610038	0.00657955	0.00784334	0.00784334	0.00348593	0.00399363	0.134208	0.0375547	0	0	0.00261445	0.00261445	0.00784334	0.00452836	0.00958631	0.00544241	0.00784334	0.00261445	0.00610038	0.0030189	0	0	0.00348593	0.00399363	0.00522889	0	0.00130722	0.00184869	0.00348593	0.00150945	0.0122008	0.00989814	0.00261445	0.00261445	0.00435741	0.0030189	0.00348593	0.00399363	0.210899	0.0123554	0.00174296	0.00150945	0.000871482	0.00150945	0.0130722
Bacteroides|OTU193233	0.000871482	0.00150945	0.00435741	0.00544241	0	0	0.0174296	0.0217696	0.00435741	0.00150945	0.257959	0.0326893	0.0331163	0.00918164	0.00697186	0.00798727	0.00174296	0.00150945	0.00348593	0.00150945	0.00522889	0.00452836	0.00261445	0.00261445	0.000871482	0.00150945	0.0113293	0.00657955	0.0601323	0.0332765	0.00261445	0.00369739	0.00348593	0.00399363	0.00610038	0.00657955	0.00174296	0.0030189	0.00348593	0.00399363	0.000871482	0.00150945	0.391296	0.175584	0.0496745	0.00691718	0	0	0.0156867
Bacteroides|OTU196664	0.00174296	0.00150945	0.00261445	0.00261445	0.00174296	0.0030189	0.00522889	0.00905671	0.00610038	0.00603781	0.0845338	0.0222356	0.0592608	0.0241512	0.00348593	0.00603781	0.00697186	0.0030189	0.00871482	0.00544241	0.0122008	0.00840427	0.00174296	0.00150945	0.00435741	0.0030189	0.0113293	0.00544241	0.197391	0.024033	0.00392167	0.00184869	0	0	0.00610038	0.00657955	0.00697186	0.00399363	0.000871482	0.00150945	0.00261445	0.00261445	0.128979	0.0808508	0.579536	0.160535	0	0	0.0130722
Bacteroides|OTU197052	0	0	0	0	0	0	0.000871482	0.00150945	0.00435741	0.00399363	0.00348593	0.00399363	0.0592608	0.0242923	0	0	0	0	0	0	0	0	0	0	0	0	0	0	0	0	0	0	0.0113293	0.00399363	0.0148152	0.00399363	0.00697186	0.0030189	0.00522889	0.00691718	0.000871482	0.00150945	0.0827908	0.0199682	0.460143	0.117853	0	0	0.00174296
Bacteroides|OTU364179	0.0322449	0.0117892	0.0400882	0.00399363	0.0784334	0.0479949	0.0444456	0.018853	1.72031	0.222397	0.547291	0.0551105	49.5586	2.74752	0.0932486	0.0287985	0.264931	0.40927	0.0156867	0.00261445	0.02353	0.00691718	0.00697186	0.00399363	0.0191726	0.0143993	0.00958631	0.0030189	0.0313734	0	0.02353	0.00369739	1.31855	0.165648	2.90291	0.268109	2.27631	0.148042	1.15123	0.162461	0.501102	0.0251223	8.41242	0.144301	66.1891	4.7372	0.0383452	0.0120756	1.10853
Bacteroides|OTU364926	0	0	0	0	0	0	0	0	0.000871482	0.00150945	0.000871482	0.00150945	0.00435741	0.00150945	0	0	0	0	0	0	0	0	0	0	0	0	0	0	0	0	0	0	0.386067	0.141309	0.701543	0.0375547	0.575178	0.0377061	0.339007	0.0824415	0.0827908	0.0219261	2.04886	0.0664159	0.0967346	0.0204195	0.107192	0.0138344	1.28108
Bacteroides|OTU535375	0.0601323	0.0232377	0.0697186	0.0117892	0.0984775	0.0168085	0.0845338	0.0479474	0.419183	0.0739631	0.381709	0.0867508	0.131594	0.0408669	0.0932486	0.0306385	1.30287	0.0824415	2.55344	0.236955	2.05147	0.7235	0.71723	0.291512	1.16256	0.396072	1.30722	0.42211	47.3764	1.00569	0.118957	0.0388226	0.0287589	0.00784334	0.115907	0.0211323	0.0836623	0.0249402	0.0200441	0.0120756	0.0714616	0.0203076	0.225714	0.0559109	0.820065	0.0247108	0.00522889	0.00691718	0.0313734
Bacteroides|OTU583117	0.220485	0.0237229	0.267545	0.0192714	0.396525	0.00840427	0.467115	0.364763	1.52858	0.237229	2.76521	0.269	0.830523	0.150242	0.29369	0.096286	0.0636182	0.0197963	0.123751	0.0355924	0.10022	0.0331049	0.0453171	0.0348157	0.0880197	0.0199682	0.074076	0.0131591	0.780413	0.116468	0.0196084	0.00554608	0.115036	0.02353	0.422669	0.0331049	0.303276	0.0748207	0.0801764	0.0326893	0.218742	0.0393327	1.11463	0.0784479	2.87851	0.273894	0.0357308	0.00150945	0.29369
Bifidobacterium|OTU365385	0	0	0.000871482	0.00150945	0.000871482	0.00150945	0	0	0.00261445	0.00261445	0.000871482	0.00150945	0.000871482	0.00150945	0.00784334	0.00784334	0.754704	0.107362	0.509817	0.198543	0.167325	0.0446757	0.653612	0.126227	1.23315	0.206033	0.156867	0.0282796	0.0169939	0.00554608	1.09415	0.238481	0.000871482	0.00150945	0	0	0	0	0.000871482	0.00150945	0.00174296	0.00150945	0.000871482	0.00150945	0.000871482	0.00150945	0.00348593	0.00150945	0
Blautia producta|OTU696563	0.00435741	0.00399363	0.00174296	0.00150945	0	0	0.00348593	0.00150945	0.0113293	0.00150945	0.00261445	0	0.00348593	0.00399363	0.0183011	0.0204195	0.656226	0.0540249	0.474958	0.0632531	0.238786	0.0150945	0.642283	0.0348157	1.82924	0.193722	0.36428	0.0434607	0.409161	0.168231	1.85234	0.29764	2.353	0.0911689	1.53294	0.125121	0.418312	0.0616478	2.01574	0.272543	0.116779	0.0367266	0.0496745	0.00691718	0.027016	0.0377363	0.359922	0.00544241	0.586508
Clostridiaceae|OTU780650	0.00610038	0.00603781	0.00348593	0.0030189	0.000871482	0.00150945	0.00261445	0.00261445	0.00522889	0.00691718	0.000871482	0.00150945	0.00261445	0.00261445	0.0165582	0.00840427	0.000871482	0.00150945	0	0	0.00261445	0.00452836	0.00348593	0.00399363	0	0	0.00174296	0.0030189	0	0	0	0	0.00348593	0.0030189	0.000871482	0.00150945	0	0	0	0	0.00697186	0.00399363	0	0	0.000871482	0.00150945	0.0174296	0.00399363	0.366023
Clostridiales|OTU1040889	0.102835	0.0153193	0.0932486	0.0274621	0.0479315	0.0117892	0.201312	0.1339	0.00348593	0.0030189	2.36607	0.509643	0.0278874	0.00798727	0.0566464	0.0800437	0.0104578	0.00452836	0.0130722	0.0159031	0.0296304	0.00603781	0.0200441	0.0143993	0.0226585	0.00798727	0.000871482	0.00150945	0.00653612	0.00554608	0.0326806	0.00184869	0.286718	0.0174078	0.196955	0.0128968	0.174296	0.0438521	0.231814	0.0196229	0.0305019	0.0143993	1.75604	0.296037	0.0130722	0.0159031	0.0331163	0.0105662	0.468858
Clostridiales|OTU195946	0.00261445	0.00261445	0.00348593	0.00150945	0.00435741	0.0030189	0.00174296	0.0030189	0.0130722	0.00452836	0.00610038	0.0030189	3.79443	0.826895	0.00784334	0.00452836	0.0209156	0.0339878	0.000871482	0.00150945	0.000871482	0.00150945	0.000871482	0.00150945	0.00174296	0.0030189	0	0	0	0	0.00130722	0.00184869	0	0	0.00348593	0.00399363	0	0	0.000871482	0.00150945	0.0113293	0.00544241	0.0113293	0.00544241	0.138566	0.147641	0.00958631	0.00544241	0.00348593
Clostridiales|OTU337403	2.49941	0.239233	2.47152	0.236955	3.64628	0.469381	1.97478	0.174412	1.71159	0.0203076	0.486287	0.0119809	0.973446	0.0519172	1.54514	0.236127	0.00871482	0.00918164	0.0113293	0.0196229	0.000871482	0.00150945	0.00522889	0.00261445	0.00697186	0.00798727	0.000871482	0.00150945	0	0	0.00130722	0.00184869	5.12519	0.182812	5.68817	0.672977	18.7255	3.60037	4.28421	0.510623	11.148	1.04702	2.31117	0.231183	3.73082	0.146409	6.34091	0.171925	0.157738
Coprococcus|OTU362501	2.19265	0.284006	2.18829	0.0459578	3.4075	0.433244	2.49418	0.344641	4.18573	0.335109	0.00435741	0.00150945	0.37038	0.5517	0.0801764	0.0619427	0.00435741	0.00399363	0.00261445	0	0.0226585	0.0347174	0.00697186	0.0030189	0.0104578	0.0159031	0.00174296	0.0030189	0.00130722	0.00184869	0	0	4.52212	0.437046	3.6306	0.232764	8.55534	0.608202	4.75132	0.501309	2.80879	0.22375	0.02353	0.0119809	0.0191726	0.0174078	0.149024	0.139598	0.00174296
Coprococcus|OTU565357	0.0296304	0.00840427	0.0470601	0.00942652	0.0766905	0.0108848	0.0322449	0.00657955	0.0810479	0.0436699	0.00174296	0.0030189	0.00261445	0.00452836	0.0200441	0.0148664	0	0	0	0	0	0	0	0	0.000871482	0.00150945	0	0	0	0	0	0	0.00261445	0.00261445	0.0156867	0.00942652	0.0183011	0.00452836	0.00261445	0.00452836	0.050546	0.0170107	0	0	0	0	0	0	0.00261445
Desulfovibrio|OTU585949	0	0	0	0	0	0	0	0	0.00174296	0.0030189	0	0	0	0	0.000871482	0.00150945	0	0	0	0	0	0	0	0	0	0	0	0	0	0	0	0	0.00261445	0.00261445	0.00610038	0.00657955	0.0122008	0.00989814	0.00697186	0.00399363	1.6654	0.0282796	0.00348593	0.00399363	0.097606	0.027212	1.17389	0.191534	0.00261445
Dialister|OTU583746	0.700672	0.0197386	0.823551	0.0514986	0.897627	0.0688912	0.679756	0.182394	0.496745	0.116892	0.244887	0.0479474	0.365151	0.0563978	0.725945	0.0366334	0.000871482	0.00150945	0.00610038	0.00657955	0	0	0.000871482	0.00150945	0	0	0.000871482	0.00150945	0	0	0	0	0.00522889	0.00261445	0.00261445	0.00261445	0.00261445	0	0.00522889	0.00261445	0.000871482	0.00150945	0.00261445	0.00261445	0.00610038	0.00399363	0.00174296	0.00150945	1.92859
Lachnospiraceae|OTU514272	2.54386	0.40946	2.96391	0.212677	2.21444	0.78227	2.08633	0.379311	0.43487	0.0474458	0.243144	0.0370662	0.0749475	0.0267049	1.81181	0.404429	2.90291	0.260939	2.7748	0.638982	1.82837	0.655076	3.56959	0.530716	1.8031	0.0519172	0.248373	0.0759541	0.0444456	0.0221843	1.56344	0.162685	2.09069	0.334775	1.83273	0.114291	0.96996	0.256736	1.76301	0.249818	0.0984775	0.045006	0.075819	0.0207515	0.0357308	0.0460568	0.682371	0.163544	3.33429
Lachnospiraceae|OTU584137	0.766033	0.069615	0.876711	0.0943136	1.12944	0.225525	0.765162	0.0504482	2.27195	0.316154	0.78782	0.0479474	0.448813	0.205701	0.167325	0.0135851	0.0618753	0.00544241	0.075819	0.0249402	0.126365	0.00657955	0.0705901	0.00942652	0.0427026	0.0105662	0.0348593	0.0134163	0.372559	0.219995	0.00784334	0.00739477	3.81099	0.389933	4.44543	0.337439	6.92044	0.824115	3.9818	0.283134	1.20613	0.129944	3.61055	0.429176	0.587379	0.102776	0.0932486	0.0596377	0.29369
Parabacteroides distasonis|OTU191251	0.0453171	0.00150945	0.0697186	0.016604	0.0854053	0.0336171	0.478444	0.549948	0.183883	0.0222356	11.0373	2.0737	0.101092	0.0105662	0.319834	0.386985	0.00697186	0.00544241	0.00871482	0.00544241	0.00348593	0.00603781	0.000871482	0.00150945	0.00174296	0.00150945	0.0113293	0.00150945	0.00130722	0.00184869	0.00130722	0.00184869	0	0	0.00261445	0.00261445	0	0	0.00261445	0.00261445	0.000871482	0.00150945	0	0	0.00174296	0.00150945	0.000871482	0.00150945	0.0217871
Parabacteroides distasonis|OTU577294	0.000871482	0.00150945	0.00348593	0.00150945	0.00435741	0.00150945	0.025273	0.0331049	0.00958631	0.00657955	0.55862	0.103273	0.00697186	0.0030189	0.0191726	0.0264477	0.00261445	0	0.00871482	0.00399363	0.00610038	0.00657955	0.00348593	0.00150945	0.00435741	0.00399363	0.198698	0.0445991	0.00915057	0.00184869	0	0	0	0	0	0	0	0	0	0	0	0	0	0	0	0	0	0	0.0165582
Parabacteroides distasonis|OTU578016	0.0130722	0.00261445	0.00697186	0.0030189	0.00522889	0.00261445	0.0122008	0.0131591	0.0139437	0.00657955	0.196084	0.0171441	0.0156867	0.00261445	0.0191726	0.0203076	0.619624	0.0935738	1.00395	0.14033	1.47629	0.0868033	0.390424	0.15468	0.709387	0.144301	34.1403	2.9695	0.834009	0.0739477	0.401318	0.116468	0	0	0	0	0.000871482	0.00150945	0.00174296	0.0030189	0.000871482	0.00150945	0.000871482	0.00150945	0	0	0	0	0.00784334
Parabacteroides distasonis|OTU585914	0.0183011	0.00261445	0.0287589	0.00942652	0.0339878	0.0113961	0.176911	0.222249	0.0801764	0.0159745	3.78572	0.942768	0.0592608	0.0128968	0.122879	0.117853	0.254473	0.0174078	0.435741	0.0653263	0.57605	0.0833485	0.155124	0.0464999	0.29979	0.0596377	13.8174	2.15338	0.39086	0.0647043	0.171246	0.0277304	0.000871482	0.00150945	0.00174296	0.00150945	0.00174296	0.00150945	0.000871482	0.00150945	0.00174296	0.00150945	0.00261445	0.00261445	0.00174296	0.00150945	0.00174296	0.0030189	0.104578
Parabacteroides|OTU180082	0.223971	0.0568204	0.266674	0.0431978	0.454042	0.0237229	0.462757	0.216905	1.13293	0.0642715	4.4402	0.58551	0.677142	0.101291	0.85841	0.193969	1.05275	0.25694	1.65146	0.15532	2.01661	0.273736	0.967346	0.319476	1.48849	0.568907	3.30989	1.38396	2.38699	0.210751	1.36213	0.421502	0.279746	0.0498805	0.809607	0.0413656	0.854924	0.15819	0.310248	0.0778356	0.0880197	0.0420214	7.10433	0.329476	0.213513	0.044548	0.0575178	0.0119809	0.730302
Phascolarctobacterium|OTU528753	0.784334	0.104969	0.807864	0.232862	0.960374	0.152768	0.837495	0.0948916	3.59138	0.549671	4.25371	0.991868	6.09689	0.877337	3.27939	1.06525	1.70811	0.183111	2.26498	0.0637375	4.44979	0.886741	1.99569	0.499464	6.57882	1.81721	7.90957	1.39008	2.51248	0.403015	3.94389	0.826366	1.29241	0.501786	1.67673	0.466416	2.60573	0.0939141	1.57303	0.215106	2.79484	0.33779	2.16302	0.588537	3.73343	1.14441	2.30159	0.280421	0.128108
Ruminococcaceae|OTU1062061	0.719845	0.0444712	0.589122	0.0331049	0.961245	0.0597522	0.632696	0.163272	0.979546	0.183018	0.107192	0.0386903	0.520275	0.0341883	1.99831	0.138943	0.00435741	0.00754726	0.00871482	0.0150945	0	0	0	0	0.00610038	0.0105662	0.00261445	0.00261445	0	0	0	0	1.53642	0.163447	1.48152	0.0117892	2.08197	0.245957	1.60876	0.221386	4.42452	0.331183	1.38566	0.368665	0.569078	0.17752	9.70309	0.670494	0.216999
Ruminococcaceae|OTU367213	1.32814	0.100885	1.12334	0.0108848	1.04926	0.14114	1.16779	0.197115	1.49634	0.100319	0.695443	0.0445991	0.336392	0.0649064	1.69503	0.212501	0.000871482	0.00150945	0.0139437	0.0219261	0.000871482	0.00150945	0.00348593	0.00399363	0.00435741	0.00544241	0	0	0.00261445	0.00369739	0	0	1.67586	0.00261445	1.11898	0.128959	0.867997	0.137824	2.01748	0.28415	1.81007	0.242416	1.22792	0.0492137	0.128108	0.113691	3.70467	0.668496	3.12514
Ruminococcaceae|OTU560535	1.46758	0.0939869	1.11463	0.0599805	0.630082	0.108712	1.29589	0.0781861	0.592608	0.110314	0.447071	0.0618139	0.168196	0.0030189	0.298047	0.10805	0.00174296	0.00150945	0.00174296	0.0030189	0.00174296	0.00150945	0	0	0.00174296	0.0030189	0.000871482	0.00150945	0	0	0	0	0.726816	0.0578142	0.470601	0.0841511	0.368637	0.0428003	0.61701	0.0484202	1.3447	0.0953587	0.57605	0.088904	0.0801764	0.0734996	1.39524	0.296626	0.422669
Sutterella|OTU359809	0	0	0	0	0	0	0.00174296	0.00150945	0	0	0	0	0.00348593	0.00150945	0.00522889	0.00691718	0.426155	0.0759541	0.759933	0.106178	1.32901	0.322716	0.53509	0.0471568	1.58871	0.539871	1.39437	0.290619	0.389553	0.0258817	2.5517	0.114619	0.0374737	0.0143993	0.130722	0.0181134	0.128108	0.0204195	0.0427026	0.0030189	0.00435741	0.00150945	0.0435741	0.0108848	0.050546	0.00399363	0.00435741	0.0030189	0.238786
[truncated: 47 more columns]

## Sheet: Significance
OTU	Sample 1		Sample 2		Sample 3		Sample 4		Sample 5		Sample 6
	Significance	P Value	Significance	P Value	Significance	P Value	Significance	P Value	Significance	P Value	Significance	P Value
Akkermansia muciniphila|OTU363731
NAF 48 hrs vs. NK 48 hrs	****	<0.0001	ns	>0.9999	ns	>0.9999	ns	>0.9999	**	0.0014	ns	>0.9999
NAF 48 hrs vs. BF 48 hrs	****	<0.0001	ns	>0.9999	ns	>0.9999	ns	>0.9999	*	0.0158	ns	>0.9999
NAF 48 hrs vs. PH 48 hrs	****	<0.0001	ns	>0.9999	ns	>0.9999	ns	>0.9999	**	0.0017	ns	>0.9999
Bacteroides eggerthii|OTU349809
NAF 48 hrs vs. NK 48 hrs	****	<0.0001	ns	>0.9999	ns	>0.9999	ns	>0.9999	ns	>0.9999	ns	>0.9999
NAF 48 hrs vs. BF 48 hrs	ns	>0.9999	ns	>0.9999	ns	>0.9999	ns	>0.9999	ns	>0.9999	ns	>0.9999
NAF 48 hrs vs. PH 48 hrs	****	<0.0001	ns	>0.9999	****	<0.0001	ns	>0.9999	ns	>0.9999	ns	>0.9999
Bacteroides uniformis|OTU350277
NAF 48 hrs vs. NK 48 hrs	ns	>0.9999	ns	>0.9999	ns	>0.9999	ns	>0.9999	ns	>0.9999	ns	>0.9999
NAF 48 hrs vs. BF 48 hrs	ns	>0.9999	ns	>0.9999	ns	>0.9999	ns	>0.9999	ns	>0.9999	ns	>0.9999
NAF 48 hrs vs. PH 48 hrs	ns	>0.9999	ns	>0.9999	ns	>0.9999	ns	>0.9999	ns	>0.9999	ns	>0.9999
Bacteroides uniformis|OTU589071
NAF 48 hrs vs. NK 48 hrs	ns	>0.9999	ns	>0.9999	ns	>0.9999	ns	0.7844	ns	>0.9999	ns	>0.9999
NAF 48 hrs vs. BF 48 hrs	****	<0.0001	ns	>0.9999	****	<0.0001	****	<0.0001	****	<0.0001	****	<0.0001
NAF 48 hrs vs. PH 48 hrs	ns	0.9641	ns	0.7949	ns	>0.9999	ns	>0.9999	ns	>0.9999	**	0.0065
Bacteroides uniformis|OTU403
NAF 48 hrs vs. NK 48 hrs	ns	>0.9999	ns	>0.9999	ns	>0.9999	ns	>0.9999	ns	>0.9999	ns	>0.9999
NAF 48 hrs vs. BF 48 hrs	ns	>0.9999	ns	>0.9999	ns	>0.9999	ns	>0.9999	ns	>0.9999	ns	>0.9999
NAF 48 hrs vs. PH 48 hrs	ns	>0.9999	ns	>0.9999	ns	>0.9999	ns	>0.9999	ns	>0.9999	ns	>0.9999
Bacteroides|OTU193233
NAF 48 hrs vs. NK 48 hrs	ns	>0.9999	ns	>0.9999	ns	>0.9999	ns	>0.9999	ns	>0.9999	ns	>0.9999
NAF 48 hrs vs. BF 48 hrs	ns	>0.9999	ns	>0.9999	ns	0.9428	ns	>0.9999	ns	>0.9999	ns	>0.9999
NAF 48 hrs vs. PH 48 hrs	ns	>0.9999	ns	>0.9999	ns	>0.9999	ns	0.6394	ns	>0.9999	ns	0.6685
Bacteroides|OTU196664
NAF 48 hrs vs. NK 48 hrs	ns	>0.9999	ns	>0.9999	ns	>0.9999	ns	>0.9999	ns	>0.9999	ns	>0.9999
NAF 48 hrs vs. BF 48 hrs	ns	>0.9999	ns	>0.9999	ns	>0.9999	ns	>0.9999	ns	>0.9999	ns	>0.9999
NAF 48 hrs vs. PH 48 hrs	ns	>0.9999	ns	>0.9999	ns	0.4097	**	0.0036	ns	>0.9999	ns	0.2622
Bacteroides|OTU197052
NAF 48 hrs vs. NK 48 hrs	ns	>0.9999	ns	>0.9999	ns	>0.9999	ns	>0.9999	ns	>0.9999	ns	>0.9999
NAF 48 hrs vs. BF 48 hrs	ns	>0.9999	ns	>0.9999	ns	>0.9999	ns	>0.9999	ns	>0.9999	ns	>0.9999
NAF 48 hrs vs. PH 48 hrs	ns	>0.9999	ns	>0.9999	ns	0.7105	ns	>0.9999	ns	>0.9999	ns	>0.9999
Bacteroides|OTU364179
NAF 48 hrs vs. NK 48 hrs	****	<0.0001	ns	>0.9999	ns	0.7026	ns	>0.9999	ns	>0.9999	ns	>0.9999
NAF 48 hrs vs. BF 48 hrs	ns	0.4516	ns	>0.9999	****	<0.0001	ns	0.9972	ns	0.3865	ns	>0.9999
NAF 48 hrs vs. PH 48 hrs	****	<0.0001	ns	>0.9999	****	<0.0001	****	<0.0001	ns	0.8833	***	0.0006
Bacteroides|OTU364926
NAF 48 hrs vs. NK 48 hrs	ns	>0.9999	ns	>0.9999	ns	>0.9999	****	<0.0001	ns	>0.9999	ns	>0.9999
NAF 48 hrs vs. BF 48 hrs	ns	>0.9999	ns	>0.9999	****	<0.0001	ns	>0.9999	ns	>0.9999	ns	>0.9999
NAF 48 hrs vs. PH 48 hrs	ns	>0.9999	ns	>0.9999	ns	>0.9999	****	<0.0001	ns	>0.9999	ns	>0.9999
Bacteroides|OTU535375
NAF 48 hrs vs. NK 48 hrs	ns	0.9048	ns	0.0508	ns	>0.9999	ns	>0.9999	*	0.0181	ns	>0.9999
NAF 48 hrs vs. BF 48 hrs	ns	>0.9999	*	0.02	ns	>0.9999	ns	>0.9999	ns	>0.9999	ns	>0.9999
NAF 48 hrs vs. PH 48 hrs	ns	>0.9999	****	<0.0001	ns	0.1101	ns	0.9696	****	<0.0001	****	<0.0001
Bacteroides|OTU583117
NAF 48 hrs vs. NK 48 hrs	***	0.0003	ns	>0.9999	ns	>0.9999	ns	0.8946	****	<0.0001	ns	>0.9999
NAF 48 hrs vs. BF 48 hrs	****	<0.0001	ns	>0.9999	*	0.0175	ns	0.3443	****	<0.0001	ns	>0.9999
NAF 48 hrs vs. PH 48 hrs	ns	0.2682	ns	0.3319	****	<0.0001	****	<0.0001	****	<0.0001	****	<0.0001
Bifidobacterium|OTU365385
NAF 48 hrs vs. NK 48 hrs	ns	>0.9999	ns	>0.9999	ns	>0.9999	ns	>0.9999	ns	>0.9999	****	<0.0001
NAF 48 hrs vs. BF 48 hrs	ns	>0.9999	ns	0.0952	ns	>0.9999	ns	>0.9999	ns	>0.9999	ns	0.5114
NAF 48 hrs vs. PH 48 hrs	ns	>0.9999	ns	0.073	ns	>0.9999	ns	>0.9999	ns	>0.9999	ns	0.1129
Blautia producta|OTU696563
NAF 48 hrs vs. NK 48 hrs	ns	>0.9999	ns	>0.9999	ns	>0.9999	ns	>0.9999	ns	>0.9999	ns	>0.9999
NAF 48 hrs vs. BF 48 hrs	ns	>0.9999	**	0.0022	ns	>0.9999	ns	>0.9999	ns	>0.9999	ns	>0.9999
NAF 48 hrs vs. PH 48 hrs	ns	>0.9999	**	0.008	ns	>0.9999	ns	>0.9999	ns	>0.9999	ns	>0.9999
Clostridiaceae|OTU780650
NAF 48 hrs vs. NK 48 hrs	ns	>0.9999	ns	>0.9999	ns	>0.9999	ns	>0.9999	****	<0.0001	ns	>0.9999
NAF 48 hrs vs. BF 48 hrs	ns	>0.9999	ns	>0.9999	ns	>0.9999	ns	>0.9999	****	<0.0001	ns	>0.9999
NAF 48 hrs vs. PH 48 hrs	ns	>0.9999	ns	>0.9999	ns	>0.9999	ns	>0.9999	****	<0.0001	ns	>0.9999
Clostridiales|OTU1040889
NAF 48 hrs vs. NK 48 hrs	ns	>0.9999	ns	>0.9999	ns	>0.9999	ns	>0.9999	ns	>0.9999	ns	>0.9999
NAF 48 hrs vs. BF 48 hrs	****	<0.0001	ns	>0.9999	****	<0.0001	****	<0.0001	ns	>0.9999	ns	0.9508
NAF 48 hrs vs. PH 48 hrs	ns	>0.9999	ns	>0.9999	ns	>0.9999	ns	>0.9999	ns	>0.9999	ns	>0.9999
Clostridiales|OTU195946
NAF 48 hrs vs. NK 48 hrs	ns	>0.9999	ns	>0.9999	ns	>0.9999	ns	>0.9999	*	0.0285	ns	>0.9999
NAF 48 hrs vs. BF 48 hrs	ns	>0.9999	ns	>0.9999	ns	>0.9999	ns	>0.9999	ns	0.528	ns	0.0959
NAF 48 hrs vs. PH 48 hrs	****	<0.0001	ns	>0.9999	ns	>0.9999	ns	>0.9999	****	<0.0001	ns	>0.9999
Clostridiales|OTU337403
NAF 48 hrs vs. NK 48 hrs	ns	>0.9999	ns	>0.9999	****	<0.0001	ns	>0.9999	ns	>0.9999	ns	>0.9999
NAF 48 hrs vs. BF 48 hrs	**	0.0027	ns	>0.9999	****	<0.0001	ns	>0.9999	ns	>0.9999	ns	>0.9999
NAF 48 hrs vs. PH 48 hrs	ns	0.2117	ns	>0.9999	****	<0.0001	ns	>0.9999	ns	>0.9999	ns	>0.9999
Coprococcus|OTU362501
NAF 48 hrs vs. NK 48 hrs	****	<0.0001	ns	>0.9999	****	<0.0001	ns	>0.9999	ns	>0.9999	****	<0.0001
NAF 48 hrs vs. BF 48 hrs	ns	>0.9999	ns	>0.9999	ns	>0.9999	ns	>0.9999	ns	>0.9999	ns	>0.9999
NAF 48 hrs vs. PH 48 hrs	ns	>0.9999	ns	>0.9999	ns	>0.9999	ns	>0.9999	ns	>0.9999	ns	>0.9999
Coprococcus|OTU565357
NAF 48 hrs vs. NK 48 hrs	ns	>0.9999	ns	>0.9999	ns	>0.9999	ns	>0.9999	ns	>0.9999	ns	>0.9999
NAF 48 hrs vs. BF 48 hrs	ns	>0.9999	ns	>0.9999	ns	>0.9999	ns	>0.9999	ns	>0.9999	ns	>0.9999
NAF 48 hrs vs. PH 48 hrs	ns	>0.9999	ns	>0.9999	ns	>0.9999	ns	>0.9999	ns	>0.9999	ns	>0.9999
Desulfovibrio|OTU585949
NAF 48 hrs vs. NK 48 hrs	ns	>0.9999	ns	>0.9999	ns	0.6194	ns	>0.9999	ns	>0.9999	ns	0.6535
NAF 48 hrs vs. BF 48 hrs	ns	>0.9999	ns	>0.9999	**	0.0084	ns	>0.9999	ns	>0.9999	***	0.0002
NAF 48 hrs vs. PH 48 hrs	ns	>0.9999	ns	>0.9999	*	0.0178	ns	>0.9999	ns	>0.9999	ns	0.0915
Dialister|OTU583746
NAF 48 hrs vs. NK 48 hrs	ns	>0.9999	ns	>0.9999	ns	>0.9999	*	0.0216	ns	>0.9999	ns	>0.9999
NAF 48 hrs vs. BF 48 hrs	ns	0.3834	ns	>0.9999	ns	>0.9999	**	0.0013	ns	>0.9999	ns	>0.9999
NAF 48 hrs vs. PH 48 hrs	ns	0.7589	ns	>0.9999	ns	>0.9999	ns	>0.9999	ns	>0.9999	ns	>0.9999
Lachnospiraceae|OTU514272
NAF 48 hrs vs. NK 48 hrs	****	<0.0001	ns	>0.9999	ns	0.4009	ns	>0.9999	ns	>0.9999	ns	0.7901
NAF 48 hrs vs. BF 48 hrs	****	<0.0001	**	0.0082	ns	0.3578	ns	>0.9999	ns	>0.9999	ns	0.2739
NAF 48 hrs vs. PH 48 hrs	****	<0.0001	**	0.0048	ns	0.2906	ns	>0.9999	ns	>0.9999	ns	0.1171
Lachnospiraceae|OTU584137
NAF 48 hrs vs. NK 48 hrs	****	<0.0001	ns	>0.9999	*	0.0134	****	<0.0001	ns	0.0827	ns	0.4571
NAF 48 hrs vs. BF 48 hrs	ns	0.1495	ns	>0.9999	****	<0.0001	ns	>0.9999	ns	>0.9999	**	0.0011
NAF 48 hrs vs. PH 48 hrs	ns	>0.9999	ns	>0.9999	ns	0.6122	ns	>0.9999	ns	>0.9999	ns	>0.9999
Parabacteroides distasonis|OTU191251
NAF 48 hrs vs. NK 48 hrs	ns	>0.9999	ns	>0.9999	ns	>0.9999	ns	>0.9999	ns	>0.9999	ns	>0.9999
NAF 48 hrs vs. BF 48 hrs	****	<0.0001	ns	>0.9999	ns	>0.9999	****	<0.0001	ns	>0.9999	****	<0.0001
NAF 48 hrs vs. PH 48 hrs	ns	>0.9999	ns	>0.9999	ns	>0.9999	ns	>0.9999	ns	>0.9999	ns	>0.9999
Parabacteroides distasonis|OTU577294
NAF 48 hrs vs. NK 48 hrs	ns	>0.9999	ns	>0.9999	ns	>0.9999	ns	>0.9999	ns	>0.9999	ns	>0.9999
NAF 48 hrs vs. BF 48 hrs	ns	0.2636	ns	>0.9999	ns	>0.9999	*	0.0121	ns	>0.9999	ns	0.7999
NAF 48 hrs vs. PH 48 hrs	ns	>0.9999	ns	>0.9999	ns	>0.9999	ns	>0.9999	ns	>0.9999	ns	>0.9999
Parabacteroides distasonis|OTU578016
NAF 48 hrs vs. NK 48 hrs	ns	>0.9999	ns	>0.9999	ns	>0.9999	ns	>0.9999	ns	>0.9999	ns	>0.9999
NAF 48 hrs vs. BF 48 hrs	ns	>0.9999	****	<0.0001	ns	>0.9999	ns	0.1258	ns	>0.9999	ns	>0.9999
NAF 48 hrs vs. PH 48 hrs	ns	>0.9999	ns	>0.9999	ns	>0.9999	ns	>0.9999	ns	>0.9999	ns	>0.9999
Parabacteroides distasonis|OTU585914
NAF 48 hrs vs. NK 48 hrs	ns	>0.9999	ns	>0.9999	ns	>0.9999	ns	>0.9999	ns	>0.9999	ns	>0.9999
NAF 48 hrs vs. BF 48 hrs	****	<0.0001	****	<0.0001	ns	>0.9999	****	<0.0001	ns	>0.9999	****	<0.0001
NAF 48 hrs vs. PH 48 hrs	ns	>0.9999	ns	>0.9999	ns	>0.9999	ns	>0.9999	ns	>0.9999	ns	>0.9999
Parabacteroides|OTU180082
NAF 48 hrs vs. NK 48 hrs	ns	>0.9999	ns	>0.9999	ns	>0.9999	ns	>0.9999	ns	>0.9999	ns	>0.9999
NAF 48 hrs vs. BF 48 hrs	****	<0.0001	****	<0.0001	****	<0.0001	****	<0.0001	****	<0.0001	ns	>0.9999
NAF 48 hrs vs. PH 48 hrs	ns	>0.9999	ns	0.0962	ns	>0.9999	ns	>0.9999	ns	0.5776	ns	>0.9999
Phascolarctobacterium|OTU528753
NAF 48 hrs vs. NK 48 hrs	ns	0.9682	****	<0.0001	ns	0.6146	ns	>0.9999	ns	>0.9999	ns	>0.9999
NAF 48 hrs vs. BF 48 hrs	**	0.0065	****	<0.0001	ns	>0.9999	ns	>0.9999	ns	>0.9999	ns	>0.9999
NAF 48 hrs vs. PH 48 hrs	****	<0.0001	**	0.0087	***	0.0008	ns	>0.9999	ns	>0.9999	ns	>0.9999
Ruminococcaceae|OTU1062061
NAF 48 hrs vs. NK 48 hrs	**	0.0041	ns	>0.9999	****	<0.0001	ns	>0.9999	****	<0.0001	ns	>0.9999
NAF 48 hrs vs. BF 48 hrs	****	<0.0001	ns	>0.9999	****	<0.0001	ns	>0.9999	****	<0.0001	ns	0.6816
NAF 48 hrs vs. PH 48 hrs	****	<0.0001	ns	>0.9999	****	<0.0001	ns	>0.9999	****	<0.0001	ns	>0.9999
Ruminococcaceae|OTU367213
NAF 48 hrs vs. NK 48 hrs	ns	>0.9999	ns	>0.9999	****	<0.0001	ns	>0.9999	ns	>0.9999	ns	>0.9999
NAF 48 hrs vs. BF 48 hrs	**	0.005	ns	>0.9999	****	<0.0001	ns	0.6355	ns	>0.9999	ns	>0.9999
NAF 48 hrs vs. PH 48 hrs	****	<0.0001	ns	>0.9999	****	<0.0001	*	0.0162	ns	>0.9999	ns	>0.9999
Ruminococcaceae|OTU560535
NAF 48 hrs vs. NK 48 hrs	ns	>0.9999	ns	>0.9999	ns	>0.9999	ns	>0.9999	ns	>0.9999	ns	>0.9999
NAF 48 hrs vs. BF 48 hrs	ns	>0.9999	ns	>0.9999	ns	0.1072	ns	>0.9999	ns	>0.9999	ns	>0.9999
NAF 48 hrs vs. PH 48 hrs	ns	>0.9999	ns	>0.9999	**	0.0024	ns	>0.9999	ns	>0.9999	ns	>0.9999
Sutterella|OTU359809
NAF 48 hrs vs. NK 48 hrs	ns	>0.9999	ns	0.0822	ns	>0.9999	ns	0.4349	ns	>0.9999	ns	>0.9999
NAF 48 hrs vs. BF 48 hrs	ns	>0.9999	*	0.0246	ns	>0.9999	ns	0.094	ns	>0.9999	ns	>0.9999
NAF 48 hrs vs. PH 48 hrs	ns	>0.9999	****	<0.0001	ns	>0.9999	ns	0.1463	ns	>0.9999	ns	>0.9999
