# Supplementary material for: Fiber Supplements Derived From Sugarcane Stem, Wheat Dextrin and Psyllium Husk Have Different In Vitro Effects on the Human Gut Microbiota
Source: Front Microbiol. 2018 Jul 20;9:1618. doi: 10.3389/fmicb.2018.01618 (PMC6060387; doi:10.3389/fmicb.2018.01618)
Supplement: Supplementary file 4 [file Table_3.XLS]

## Sheet: A
	OTU	Taxonomy	LDA score
NutriKane 48 hours	New_Reference723	k__Bacteria| p__Actinobacteria| c__Actinobacteria| o__Bifidobacteriales| f__Bifidobacteriaceae| g__Bifidobacterium|	2.09051
	187490	k__Bacteria| p__Actinobacteria| c__Coriobacteriia| o__Coriobacteriales| f__Coriobacteriaceae| g__Collinsella| s__	2.2451
	196664	k__Bacteria| p__Bacteroidetes| c__Bacteroidia| o__Bacteroidales| f__Bacteroidaceae| g__Bacteroides|	2.18574
	192839	k__Bacteria| p__Bacteroidetes| c__Bacteroidia| o__Bacteroidales| f__Bacteroidaceae| g__Bacteroides| s__	2.18605
	197052	k__Bacteria| p__Bacteroidetes| c__Bacteroidia| o__Bacteroidales| f__Bacteroidaceae| g__Bacteroides| s__	2.8485
	2949328	k__Bacteria| p__Bacteroidetes| c__Bacteroidia| o__Bacteroidales| f__Bacteroidaceae| g__Bacteroides| s__	2.14303
	339013	k__Bacteria| p__Bacteroidetes| c__Bacteroidia| o__Bacteroidales| f__Bacteroidaceae| g__Bacteroides| s__	2.05292
	364179	k__Bacteria| p__Bacteroidetes| c__Bacteroidia| o__Bacteroidales| f__Bacteroidaceae| g__Bacteroides| s__	3.34821
	4407515	k__Bacteria| p__Bacteroidetes| c__Bacteroidia| o__Bacteroidales| f__Bacteroidaceae| g__Bacteroides| s__	2.25572
	535375	k__Bacteria| p__Bacteroidetes| c__Bacteroidia| o__Bacteroidales| f__Bacteroidaceae| g__Bacteroides| s__	3.35237
	583117	k__Bacteria| p__Bacteroidetes| c__Bacteroidia| o__Bacteroidales| f__Bacteroidaceae| g__Bacteroides| s__	3.79354
	New_CleanUp_Reference267982	k__Bacteria| p__Bacteroidetes| c__Bacteroidia| o__Bacteroidales| f__Bacteroidaceae| g__Bacteroides| s__	2.46364
	New_Reference430	k__Bacteria| p__Bacteroidetes| c__Bacteroidia| o__Bacteroidales| f__Bacteroidaceae| g__Bacteroides| s__	2.49246
	New_Reference531	k__Bacteria| p__Bacteroidetes| c__Bacteroidia| o__Bacteroidales| f__Bacteroidaceae| g__Bacteroides| s__	2.03454
	185888	k__Bacteria| p__Bacteroidetes| c__Bacteroidia| o__Bacteroidales| f__Bacteroidaceae| g__Bacteroides| s__ovatus	2.66271
	3180933	k__Bacteria| p__Bacteroidetes| c__Bacteroidia| o__Bacteroidales| f__Bacteroidaceae| g__Bacteroides| s__ovatus	2.18562
	350277	k__Bacteria| p__Bacteroidetes| c__Bacteroidia| o__Bacteroidales| f__Bacteroidaceae| g__Bacteroides| s__uniformis	2.59496
	214036	k__Bacteria| p__Firmicutes| c__Clostridia| o__Clostridiales| f__[Mogibacteriaceae]| g__| s__	2.42382
	186851	k__Bacteria| p__Firmicutes| c__Clostridia| o__Clostridiales| f__| g__| s__	2.55421
	188316	k__Bacteria| p__Firmicutes| c__Clostridia| o__Clostridiales| f__| g__| s__	2.26485
	197807	k__Bacteria| p__Firmicutes| c__Clostridia| o__Clostridiales| f__| g__| s__	2.11562
	369822	k__Bacteria| p__Firmicutes| c__Clostridia| o__Clostridiales| f__| g__| s__	2.51239
	373928	k__Bacteria| p__Firmicutes| c__Clostridia| o__Clostridiales| f__| g__| s__	2.14292
	581003	k__Bacteria| p__Firmicutes| c__Clostridia| o__Clostridiales| f__| g__| s__	3.40062
	189592	k__Bacteria| p__Firmicutes| c__Clostridia| o__Clostridiales| f__Lachnospiraceae| g__| s__	2.25705
	192536	k__Bacteria| p__Firmicutes| c__Clostridia| o__Clostridiales| f__Lachnospiraceae| g__| s__	2.29002
	192625	k__Bacteria| p__Firmicutes| c__Clostridia| o__Clostridiales| f__Lachnospiraceae| g__| s__	2.22327
	198626	k__Bacteria| p__Firmicutes| c__Clostridia| o__Clostridiales| f__Lachnospiraceae| g__| s__	2.20703
	301498	k__Bacteria| p__Firmicutes| c__Clostridia| o__Clostridiales| f__Lachnospiraceae| g__| s__	2.29257
	305318	k__Bacteria| p__Firmicutes| c__Clostridia| o__Clostridiales| f__Lachnospiraceae| g__| s__	2.14832
	323862	k__Bacteria| p__Firmicutes| c__Clostridia| o__Clostridiales| f__Lachnospiraceae| g__| s__	2.30831
	352733	k__Bacteria| p__Firmicutes| c__Clostridia| o__Clostridiales| f__Lachnospiraceae| g__| s__	2.42908
	363400	k__Bacteria| p__Firmicutes| c__Clostridia| o__Clostridiales| f__Lachnospiraceae| g__| s__	3.96297
	509383	k__Bacteria| p__Firmicutes| c__Clostridia| o__Clostridiales| f__Lachnospiraceae| g__| s__	2.60878
	568952	k__Bacteria| p__Firmicutes| c__Clostridia| o__Clostridiales| f__Lachnospiraceae| g__| s__	2.3379
	584137	k__Bacteria| p__Firmicutes| c__Clostridia| o__Clostridiales| f__Lachnospiraceae| g__| s__	3.86468
	New_Reference404	k__Bacteria| p__Firmicutes| c__Clostridia| o__Clostridiales| f__Lachnospiraceae| g__| s__	2.23731
	New_Reference626	k__Bacteria| p__Firmicutes| c__Clostridia| o__Clostridiales| f__Lachnospiraceae| g__| s__	2.11684
	New_Reference692	k__Bacteria| p__Firmicutes| c__Clostridia| o__Clostridiales| f__Lachnospiraceae| g__| s__	2.52978
	585480	k__Bacteria| p__Firmicutes| c__Clostridia| o__Clostridiales| f__Lachnospiraceae| g__Anaerostipes| s__	2.15797
	186896	k__Bacteria| p__Firmicutes| c__Clostridia| o__Clostridiales| f__Lachnospiraceae| g__Blautia| s__	2.00931
	197402	k__Bacteria| p__Firmicutes| c__Clostridia| o__Clostridiales| f__Lachnospiraceae| g__Blautia| s__	2.44355
	3768338	k__Bacteria| p__Firmicutes| c__Clostridia| o__Clostridiales| f__Lachnospiraceae| g__Blautia| s__	2.35197
	New_Reference534	k__Bacteria| p__Firmicutes| c__Clostridia| o__Clostridiales| f__Lachnospiraceae| g__Blautia| s__producta	2.13681
	332450	k__Bacteria| p__Firmicutes| c__Clostridia| o__Clostridiales| f__Lachnospiraceae| g__Coprococcus|	2.17669
	192015	k__Bacteria| p__Firmicutes| c__Clostridia| o__Clostridiales| f__Lachnospiraceae| g__Coprococcus| s__	2.1589
	192066	k__Bacteria| p__Firmicutes| c__Clostridia| o__Clostridiales| f__Lachnospiraceae| g__Coprococcus| s__	2.0497
	314996	k__Bacteria| p__Firmicutes| c__Clostridia| o__Clostridiales| f__Lachnospiraceae| g__Coprococcus| s__	2.17465
	565357	k__Bacteria| p__Firmicutes| c__Clostridia| o__Clostridiales| f__Lachnospiraceae| g__Coprococcus| s__	2.72673
	842596	k__Bacteria| p__Firmicutes| c__Clostridia| o__Clostridiales| f__Lachnospiraceae| g__Coprococcus| s__	2.17442
	194734	k__Bacteria| p__Firmicutes| c__Clostridia| o__Clostridiales| f__Lachnospiraceae| g__Coprococcus| s__eutactus	2.19883
	365634	k__Bacteria| p__Firmicutes| c__Clostridia| o__Clostridiales| f__Lachnospiraceae	2.1961
	187504	k__Bacteria| p__Firmicutes| c__Clostridia| o__Clostridiales| f__Ruminococcaceae| g__| s__	2.22244
	193778	k__Bacteria| p__Firmicutes| c__Clostridia| o__Clostridiales| f__Ruminococcaceae| g__| s__	2.18974
	227565	k__Bacteria| p__Firmicutes| c__Clostridia| o__Clostridiales| f__Ruminococcaceae| g__| s__	2.25653
	368236	k__Bacteria| p__Firmicutes| c__Clostridia| o__Clostridiales| f__Ruminococcaceae| g__| s__	3.02546
	187267	k__Bacteria| p__Firmicutes| c__Clostridia| o__Clostridiales| f__Ruminococcaceae| g__Oscillospira| s__	2.64114
	519763	k__Bacteria| p__Firmicutes| c__Clostridia| o__Clostridiales| f__Ruminococcaceae| g__Oscillospira| s__	2.19105
	581933	k__Bacteria| p__Firmicutes| c__Clostridia| o__Clostridiales| f__Ruminococcaceae| g__Oscillospira| s__	2.15261
	188079	k__Bacteria| p__Firmicutes| c__Clostridia| o__Clostridiales| f__Ruminococcaceae| g__Ruminococcus|	2.14213
	180509	k__Bacteria| p__Firmicutes| c__Clostridia| o__Clostridiales| f__Ruminococcaceae| g__Ruminococcus| s__	2.57222
	405780	k__Bacteria| p__Firmicutes| c__Clostridia| o__Clostridiales| f__Ruminococcaceae| g__Ruminococcus| s__	2.56447
	552380	k__Bacteria| p__Firmicutes| c__Clostridia| o__Clostridiales| f__Ruminococcaceae| g__Ruminococcus| s__	2.24032
	332185	k__Bacteria| p__Firmicutes| c__Clostridia| o__Clostridiales	2.00144
No added fibre 48 hours	628226	k__Bacteria| p__Firmicutes| c__Clostridia| o__Clostridiales| f__Clostridiaceae| g__| s__	3.36806
	1111191	k__Bacteria| p__Firmicutes| c__Clostridia| o__Clostridiales| f__Lachnospiraceae| g__[Ruminococcus]| s__gnavus	3.57847
	514272	k__Bacteria| p__Firmicutes| c__Clostridia| o__Clostridiales| f__Lachnospiraceae| g__| s__	3.31129
	591671	k__Bacteria| p__Firmicutes| c__Clostridia| o__Clostridiales| f__Lachnospiraceae| g__Dorea| s__	3.50529
	712677	k__Bacteria| p__Firmicutes| c__Clostridia| o__Clostridiales	2.32642
	667570	k__Bacteria| p__Proteobacteria| c__Gammaproteobacteria| o__Enterobacteriales| f__Enterobacteriaceae| g__| s__	2.28058
	797229	k__Bacteria| p__Proteobacteria| c__Gammaproteobacteria| o__Enterobacteriales| f__Enterobacteriaceae| g__| s__	2.25005
	646549	k__Bacteria| p__Proteobacteria| c__Gammaproteobacteria| o__Pseudomonadales| f__Pseudomonadaceae| g__Pseudomonas| s__	2.42644

## Sheet: B
	OTU	Taxonomy	LDA score
Benefiber 48 hours	332185	k__Bacteria| p__Firmicutes| c__Clostridia| o__Clostridiales|||	2.39887
	199543	k__Bacteria| p__Firmicutes| c__Clostridia| o__Clostridiales| f__Ruminococcaceae| g__Ruminococcus| s__	2.47421
	2979308	k__Bacteria| p__Firmicutes| c__Clostridia| o__Clostridiales| f__Ruminococcaceae| g__Ruminococcus| s__	2.91247
	362342	k__Bacteria| p__Firmicutes| c__Clostridia| o__Clostridiales| f__Ruminococcaceae| g__Ruminococcus| s__	3.8195
	405780	k__Bacteria| p__Firmicutes| c__Clostridia| o__Clostridiales| f__Ruminococcaceae| g__Ruminococcus| s__	2.41517
	187267	k__Bacteria| p__Firmicutes| c__Clostridia| o__Clostridiales| f__Ruminococcaceae| g__Oscillospira| s__	2.67766
	348009	k__Bacteria| p__Firmicutes| c__Clostridia| o__Clostridiales| f__Ruminococcaceae| g__Oscillospira| s__	2.69441
	359650	k__Bacteria| p__Firmicutes| c__Clostridia| o__Clostridiales| f__Ruminococcaceae| g__Faecalibacterium| s__prausnitzii	2.16633
	370287	k__Bacteria| p__Firmicutes| c__Clostridia| o__Clostridiales| f__Ruminococcaceae| g__Faecalibacterium| s__prausnitzii	2.35562
	514940	k__Bacteria| p__Firmicutes| c__Clostridia| o__Clostridiales| f__Ruminococcaceae| g__Faecalibacterium| s__prausnitzii	3.6166
	525698	k__Bacteria| p__Firmicutes| c__Clostridia| o__Clostridiales| f__Ruminococcaceae| g__Faecalibacterium| s__prausnitzii	2.23471
	851865	k__Bacteria| p__Firmicutes| c__Clostridia| o__Clostridiales| f__Ruminococcaceae| g__Faecalibacterium| s__prausnitzii	3.45235
	173863	k__Bacteria| p__Firmicutes| c__Clostridia| o__Clostridiales| f__Ruminococcaceae| g__| s__	2.14064
	367232	k__Bacteria| p__Firmicutes| c__Clostridia| o__Clostridiales| f__Ruminococcaceae| g__| s__	2.50557
	514523	k__Bacteria| p__Firmicutes| c__Clostridia| o__Clostridiales| f__Ruminococcaceae| g__| s__	2.70015
	1868703	k__Bacteria| p__Firmicutes| c__Clostridia| o__Clostridiales| f__Lachnospiraceae| g__Roseburia| s__	2.37278
	192066	k__Bacteria| p__Firmicutes| c__Clostridia| o__Clostridiales| f__Lachnospiraceae| g__Coprococcus| s__	2.45799
	New_Reference534	k__Bacteria| p__Firmicutes| c__Clostridia| o__Clostridiales| f__Lachnospiraceae| g__Blautia| s__producta	2.19491
	192834	k__Bacteria| p__Firmicutes| c__Clostridia| o__Clostridiales| f__Lachnospiraceae| g__Blautia| s__	2.64862
	193484	k__Bacteria| p__Firmicutes| c__Clostridia| o__Clostridiales| f__Lachnospiraceae| g__Blautia| s__	2.70697
	197402	k__Bacteria| p__Firmicutes| c__Clostridia| o__Clostridiales| f__Lachnospiraceae| g__Blautia| s__	2.20738
	358333	k__Bacteria| p__Firmicutes| c__Clostridia| o__Clostridiales| f__Lachnospiraceae| g__Blautia| s__	2.0715
	New_Reference346	k__Bacteria| p__Firmicutes| c__Clostridia| o__Clostridiales| f__Lachnospiraceae| g__Blautia| s__	2.30801
	186633	k__Bacteria| p__Firmicutes| c__Clostridia| o__Clostridiales| f__Lachnospiraceae| g__| s__	2.48812
	189548	k__Bacteria| p__Firmicutes| c__Clostridia| o__Clostridiales| f__Lachnospiraceae| g__| s__	2.78726
	189592	k__Bacteria| p__Firmicutes| c__Clostridia| o__Clostridiales| f__Lachnospiraceae| g__| s__	2.77549
	192536	k__Bacteria| p__Firmicutes| c__Clostridia| o__Clostridiales| f__Lachnospiraceae| g__| s__	2.40941
	192625	k__Bacteria| p__Firmicutes| c__Clostridia| o__Clostridiales| f__Lachnospiraceae| g__| s__	2.45833
	305318	k__Bacteria| p__Firmicutes| c__Clostridia| o__Clostridiales| f__Lachnospiraceae| g__| s__	2.34035
	323778	k__Bacteria| p__Firmicutes| c__Clostridia| o__Clostridiales| f__Lachnospiraceae| g__| s__	2.49624
	323862	k__Bacteria| p__Firmicutes| c__Clostridia| o__Clostridiales| f__Lachnospiraceae| g__| s__	2.2723
	352304	k__Bacteria| p__Firmicutes| c__Clostridia| o__Clostridiales| f__Lachnospiraceae| g__| s__	2.66553
	354461	k__Bacteria| p__Firmicutes| c__Clostridia| o__Clostridiales| f__Lachnospiraceae| g__| s__	2.92328
	363264	k__Bacteria| p__Firmicutes| c__Clostridia| o__Clostridiales| f__Lachnospiraceae| g__| s__	2.53073
	363400	k__Bacteria| p__Firmicutes| c__Clostridia| o__Clostridiales| f__Lachnospiraceae| g__| s__	4.33043
	368261	k__Bacteria| p__Firmicutes| c__Clostridia| o__Clostridiales| f__Lachnospiraceae| g__| s__	2.40529
	4045886	k__Bacteria| p__Firmicutes| c__Clostridia| o__Clostridiales| f__Lachnospiraceae| g__| s__	2.52753
	509383	k__Bacteria| p__Firmicutes| c__Clostridia| o__Clostridiales| f__Lachnospiraceae| g__| s__	2.1412
	561171	k__Bacteria| p__Firmicutes| c__Clostridia| o__Clostridiales| f__Lachnospiraceae| g__| s__	3.59352
	568952	k__Bacteria| p__Firmicutes| c__Clostridia| o__Clostridiales| f__Lachnospiraceae| g__| s__	2.4264
	584137	k__Bacteria| p__Firmicutes| c__Clostridia| o__Clostridiales| f__Lachnospiraceae| g__| s__	3.71753
	584463	k__Bacteria| p__Firmicutes| c__Clostridia| o__Clostridiales| f__Lachnospiraceae| g__| s__	2.56946
	New_Reference404	k__Bacteria| p__Firmicutes| c__Clostridia| o__Clostridiales| f__Lachnospiraceae| g__| s__	2.3488
	New_Reference626	k__Bacteria| p__Firmicutes| c__Clostridia| o__Clostridiales| f__Lachnospiraceae| g__| s__	2.36464
	New_Reference692	k__Bacteria| p__Firmicutes| c__Clostridia| o__Clostridiales| f__Lachnospiraceae| g__| s__	2.3201
	New_Reference708	k__Bacteria| p__Firmicutes| c__Clostridia| o__Clostridiales| f__Lachnospiraceae| g__| s__	2.90351
	1040889	k__Bacteria| p__Firmicutes| c__Clostridia| o__Clostridiales| f__| g__| s__	3.83754
	186851	k__Bacteria| p__Firmicutes| c__Clostridia| o__Clostridiales| f__| g__| s__	2.36161
	188316	k__Bacteria| p__Firmicutes| c__Clostridia| o__Clostridiales| f__| g__| s__	2.2003
	350626	k__Bacteria| p__Firmicutes| c__Clostridia| o__Clostridiales| f__| g__| s__	2.02834
	772282	k__Bacteria| p__Bacteroidetes| c__Bacteroidia| o__Bacteroidales| f__Rikenellaceae| g__| s__	2.23303
	186233	k__Bacteria| p__Bacteroidetes| c__Bacteroidia| o__Bacteroidales| f__Porphyromonadaceae| g__Parabacteroides| s__distasonis	3.18831
	198190	k__Bacteria| p__Bacteroidetes| c__Bacteroidia| o__Bacteroidales| f__Porphyromonadaceae| g__Parabacteroides| s__distasonis	2.82588
	564140	k__Bacteria| p__Bacteroidetes| c__Bacteroidia| o__Bacteroidales| f__Porphyromonadaceae| g__Parabacteroides| s__distasonis	2.40956
	577294	k__Bacteria| p__Bacteroidetes| c__Bacteroidia| o__Bacteroidales| f__Porphyromonadaceae| g__Parabacteroides| s__distasonis	3.46952
	578016	k__Bacteria| p__Bacteroidetes| c__Bacteroidia| o__Bacteroidales| f__Porphyromonadaceae| g__Parabacteroides| s__distasonis	4.51922
	585914	k__Bacteria| p__Bacteroidetes| c__Bacteroidia| o__Bacteroidales| f__Porphyromonadaceae| g__Parabacteroides| s__distasonis	4.55388
	New_Reference206	k__Bacteria| p__Bacteroidetes| c__Bacteroidia| o__Bacteroidales| f__Porphyromonadaceae| g__Parabacteroides| s__distasonis	2.82714
	New_Reference874	k__Bacteria| p__Bacteroidetes| c__Bacteroidia| o__Bacteroidales| f__Porphyromonadaceae| g__Parabacteroides| s__distasonis	2.84864
	180082	k__Bacteria| p__Bacteroidetes| c__Bacteroidia| o__Bacteroidales| f__Porphyromonadaceae| g__Parabacteroides| s__	4.64644
	190913	k__Bacteria| p__Bacteroidetes| c__Bacteroidia| o__Bacteroidales| f__Porphyromonadaceae| g__Parabacteroides| s__	2.74461
	198866	k__Bacteria| p__Bacteroidetes| c__Bacteroidia| o__Bacteroidales| f__Porphyromonadaceae| g__Parabacteroides| s__	3.00594
	276149	k__Bacteria| p__Bacteroidetes| c__Bacteroidia| o__Bacteroidales| f__Porphyromonadaceae| g__Parabacteroides| s__	3.54479
	851323	k__Bacteria| p__Bacteroidetes| c__Bacteroidia| o__Bacteroidales| f__Porphyromonadaceae| g__Parabacteroides| s__	2.9685
	New_Reference200	k__Bacteria| p__Bacteroidetes| c__Bacteroidia| o__Bacteroidales| f__Porphyromonadaceae| g__Parabacteroides| s__	2.86251
	New_Reference52	k__Bacteria| p__Bacteroidetes| c__Bacteroidia| o__Bacteroidales| f__Porphyromonadaceae| g__Parabacteroides| s__	2.41321
	197072	k__Bacteria| p__Bacteroidetes| c__Bacteroidia| o__Bacteroidales| f__Bacteroidaceae| g__Bacteroides| s__uniformis	2.37563
	2283111	k__Bacteria| p__Bacteroidetes| c__Bacteroidia| o__Bacteroidales| f__Bacteroidaceae| g__Bacteroides| s__uniformis	2.35005
	344525	k__Bacteria| p__Bacteroidetes| c__Bacteroidia| o__Bacteroidales| f__Bacteroidaceae| g__Bacteroides| s__uniformis	2.34596
	350277	k__Bacteria| p__Bacteroidetes| c__Bacteroidia| o__Bacteroidales| f__Bacteroidaceae| g__Bacteroides| s__uniformis	2.90307
	589071	k__Bacteria| p__Bacteroidetes| c__Bacteroidia| o__Bacteroidales| f__Bacteroidaceae| g__Bacteroides| s__uniformis	4.78776
	New_Reference403	k__Bacteria| p__Bacteroidetes| c__Bacteroidia| o__Bacteroidales| f__Bacteroidaceae| g__Bacteroides| s__uniformis	2.7762
	185888	k__Bacteria| p__Bacteroidetes| c__Bacteroidia| o__Bacteroidales| f__Bacteroidaceae| g__Bacteroides| s__ovatus	2.93017
	3180933	k__Bacteria| p__Bacteroidetes| c__Bacteroidia| o__Bacteroidales| f__Bacteroidaceae| g__Bacteroides| s__ovatus	2.52221
	71331	k__Bacteria| p__Bacteroidetes| c__Bacteroidia| o__Bacteroidales| f__Bacteroidaceae| g__Bacteroides| s__ovatus	2.79634
	189920	k__Bacteria| p__Bacteroidetes| c__Bacteroidia| o__Bacteroidales| f__Bacteroidaceae| g__Bacteroides| s__	2.38741
	192684	k__Bacteria| p__Bacteroidetes| c__Bacteroidia| o__Bacteroidales| f__Bacteroidaceae| g__Bacteroides| s__	2.62931
	192839	k__Bacteria| p__Bacteroidetes| c__Bacteroidia| o__Bacteroidales| f__Bacteroidaceae| g__Bacteroides| s__	2.30979
	193233	k__Bacteria| p__Bacteroidetes| c__Bacteroidia| o__Bacteroidales| f__Bacteroidaceae| g__Bacteroides| s__	3.0604
	196219	k__Bacteria| p__Bacteroidetes| c__Bacteroidia| o__Bacteroidales| f__Bacteroidaceae| g__Bacteroides| s__	2.51449
	197052	k__Bacteria| p__Bacteroidetes| c__Bacteroidia| o__Bacteroidales| f__Bacteroidaceae| g__Bacteroides| s__	2.05849
	2237211	k__Bacteria| p__Bacteroidetes| c__Bacteroidia| o__Bacteroidales| f__Bacteroidaceae| g__Bacteroides| s__	2.52032
	2949328	k__Bacteria| p__Bacteroidetes| c__Bacteroidia| o__Bacteroidales| f__Bacteroidaceae| g__Bacteroides| s__	2.50067
	3154070	k__Bacteria| p__Bacteroidetes| c__Bacteroidia| o__Bacteroidales| f__Bacteroidaceae| g__Bacteroides| s__	2.41316
	339013	k__Bacteria| p__Bacteroidetes| c__Bacteroidia| o__Bacteroidales| f__Bacteroidaceae| g__Bacteroides| s__	2.24487
	3472078	k__Bacteria| p__Bacteroidetes| c__Bacteroidia| o__Bacteroidales| f__Bacteroidaceae| g__Bacteroides| s__	2.36443
	362997	k__Bacteria| p__Bacteroidetes| c__Bacteroidia| o__Bacteroidales| f__Bacteroidaceae| g__Bacteroides| s__	2.35274
	364179	k__Bacteria| p__Bacteroidetes| c__Bacteroidia| o__Bacteroidales| f__Bacteroidaceae| g__Bacteroides| s__	3.97063
	4407515	k__Bacteria| p__Bacteroidetes| c__Bacteroidia| o__Bacteroidales| f__Bacteroidaceae| g__Bacteroides| s__	2.45798
	535375	k__Bacteria| p__Bacteroidetes| c__Bacteroidia| o__Bacteroidales| f__Bacteroidaceae| g__Bacteroides| s__	3.18976
	583117	k__Bacteria| p__Bacteroidetes| c__Bacteroidia| o__Bacteroidales| f__Bacteroidaceae| g__Bacteroides| s__	3.81989
	583656	k__Bacteria| p__Bacteroidetes| c__Bacteroidia| o__Bacteroidales| f__Bacteroidaceae| g__Bacteroides| s__	3.97298
	New_CleanUp_Reference267982	k__Bacteria| p__Bacteroidetes| c__Bacteroidia| o__Bacteroidales| f__Bacteroidaceae| g__Bacteroides| s__	2.80026
	New_Reference229	k__Bacteria| p__Bacteroidetes| c__Bacteroidia| o__Bacteroidales| f__Bacteroidaceae| g__Bacteroides| s__	2.17572
	New_Reference430	k__Bacteria| p__Bacteroidetes| c__Bacteroidia| o__Bacteroidales| f__Bacteroidaceae| g__Bacteroides| s__	2.0009
	New_Reference436	k__Bacteria| p__Bacteroidetes| c__Bacteroidia| o__Bacteroidales| f__Bacteroidaceae| g__Bacteroides| s__	2.26796
	New_Reference497	k__Bacteria| p__Bacteroidetes| c__Bacteroidia| o__Bacteroidales| f__Bacteroidaceae| g__Bacteroides| s__	2.29575
	New_Reference531	k__Bacteria| p__Bacteroidetes| c__Bacteroidia| o__Bacteroidales| f__Bacteroidaceae| g__Bacteroides| s__	2.52533
	New_Reference751	k__Bacteria| p__Bacteroidetes| c__Bacteroidia| o__Bacteroidales| f__Bacteroidaceae| g__Bacteroides| s__	2.91266
	196664	k__Bacteria| p__Bacteroidetes| c__Bacteroidia| o__Bacteroidales| f__Bacteroidaceae| g__Bacteroides|	2.71085
	New_Reference593	k__Bacteria| p__Bacteroidetes| c__Bacteroidia| o__Bacteroidales| f__Bacteroidaceae| g__Bacteroides|	2.72351
No added fibre 48 hours	646549	k__Bacteria| p__Proteobacteria| c__Gammaproteobacteria| o__Pseudomonadales| f__Pseudomonadaceae| g__Pseudomonas| s__	2.48883
	1111294	k__Bacteria| p__Proteobacteria| c__Gammaproteobacteria| o__Enterobacteriales| f__Enterobacteriaceae| g__| s__	4.31805
	667570	k__Bacteria| p__Proteobacteria| c__Gammaproteobacteria| o__Enterobacteriales| f__Enterobacteriaceae| g__| s__	2.28834
	797229	k__Bacteria| p__Proteobacteria| c__Gammaproteobacteria| o__Enterobacteriales| f__Enterobacteriaceae| g__| s__	2.10862
	922761	k__Bacteria| p__Proteobacteria| c__Gammaproteobacteria| o__Enterobacteriales| f__Enterobacteriaceae| g__| s__	2.24933
	New_Reference205	k__Bacteria| p__Proteobacteria| c__Gammaproteobacteria| o__Enterobacteriales| f__Enterobacteriaceae| g__| s__	2.0837
	359872	k__Bacteria| p__Proteobacteria| c__Deltaproteobacteria| o__Desulfovibrionales| f__Desulfovibrionaceae| g__Bilophila| s__	3.34181
	841907	k__Bacteria| p__Proteobacteria| c__Deltaproteobacteria| o__Desulfovibrionales| f__Desulfovibrionaceae| g__Bilophila| s__	2.6253
	367215	k__Bacteria| p__Firmicutes| c__Erysipelotrichi| o__Erysipelotrichales| f__Erysipelotrichaceae| g__Holdemania| s__	2.23194
	580008	k__Bacteria| p__Firmicutes| c__Erysipelotrichi| o__Erysipelotrichales| f__Erysipelotrichaceae| g__| s__	2.92424
	New_Reference429	k__Bacteria| p__Firmicutes| c__Erysipelotrichi| o__Erysipelotrichales| f__Erysipelotrichaceae| g__| s__	2.11355
	579851	k__Bacteria| p__Firmicutes| c__Erysipelotrichi| o__Erysipelotrichales| f__Erysipelotrichaceae| g__[Eubacterium]| s__dolichum	2.82309
	712677	k__Bacteria| p__Firmicutes| c__Clostridia| o__Clostridiales|||	2.27275
	New_Reference769	k__Bacteria| p__Firmicutes| c__Clostridia| o__Clostridiales|||	2.38912
	New_Reference871	k__Bacteria| p__Firmicutes| c__Clostridia| o__Clostridiales|||	2.22625
	1062061	k__Bacteria| p__Firmicutes| c__Clostridia| o__Clostridiales| f__Ruminococcaceae||	4.40395
	New_Reference806	k__Bacteria| p__Firmicutes| c__Clostridia| o__Clostridiales| f__Ruminococcaceae| g__Ruminococcus| s__bromii	2.04419
	195222	k__Bacteria| p__Firmicutes| c__Clostridia| o__Clostridiales| f__Ruminococcaceae| g__Ruminococcus| s__	2.56107
	207994	k__Bacteria| p__Firmicutes| c__Clostridia| o__Clostridiales| f__Ruminococcaceae| g__Ruminococcus| s__	2.34082
	372348	k__Bacteria| p__Firmicutes| c__Clostridia| o__Clostridiales| f__Ruminococcaceae| g__Ruminococcus| s__	3.72297
	523140	k__Bacteria| p__Firmicutes| c__Clostridia| o__Clostridiales| f__Ruminococcaceae| g__Ruminococcus| s__	2.13451
	591635	k__Bacteria| p__Firmicutes| c__Clostridia| o__Clostridiales| f__Ruminococcaceae| g__Ruminococcus| s__	2.30755
	823634	k__Bacteria| p__Firmicutes| c__Clostridia| o__Clostridiales| f__Ruminococcaceae| g__Ruminococcus| s__	2.11988
	188079	k__Bacteria| p__Firmicutes| c__Clostridia| o__Clostridiales| f__Ruminococcaceae| g__Ruminococcus|	2.45138
	408513	k__Bacteria| p__Firmicutes| c__Clostridia| o__Clostridiales| f__Ruminococcaceae| g__Oscillospira| s__	2.24355
	420168	k__Bacteria| p__Firmicutes| c__Clostridia| o__Clostridiales| f__Ruminococcaceae| g__Oscillospira| s__	2.45497
	539820	k__Bacteria| p__Firmicutes| c__Clostridia| o__Clostridiales| f__Ruminococcaceae| g__Oscillospira| s__	2.24204
	548032	k__Bacteria| p__Firmicutes| c__Clostridia| o__Clostridiales| f__Ruminococcaceae| g__Oscillospira| s__	2.39487
	581933	k__Bacteria| p__Firmicutes| c__Clostridia| o__Clostridiales| f__Ruminococcaceae| g__Oscillospira| s__	2.25863
	585227	k__Bacteria| p__Firmicutes| c__Clostridia| o__Clostridiales| f__Ruminococcaceae| g__Oscillospira| s__	3.1624
	720944	k__Bacteria| p__Firmicutes| c__Clostridia| o__Clostridiales| f__Ruminococcaceae| g__Oscillospira| s__	2.22067
	New_Reference373	k__Bacteria| p__Firmicutes| c__Clostridia| o__Clostridiales| f__Ruminococcaceae| g__Oscillospira| s__	2.24806
	1105343	k__Bacteria| p__Firmicutes| c__Clostridia| o__Clostridiales| f__Ruminococcaceae| g__| s__	2.4522
	180179	k__Bacteria| p__Firmicutes| c__Clostridia| o__Clostridiales| f__Ruminococcaceae| g__| s__	2.00884
	193769	k__Bacteria| p__Firmicutes| c__Clostridia| o__Clostridiales| f__Ruminococcaceae| g__| s__	2.22583
	205241	k__Bacteria| p__Firmicutes| c__Clostridia| o__Clostridiales| f__Ruminococcaceae| g__| s__	2.10167
	213870	k__Bacteria| p__Firmicutes| c__Clostridia| o__Clostridiales| f__Ruminococcaceae| g__| s__	2.10026
	228061	k__Bacteria| p__Firmicutes| c__Clostridia| o__Clostridiales| f__Ruminococcaceae| g__| s__	2.13287
	258099	k__Bacteria| p__Firmicutes| c__Clostridia| o__Clostridiales| f__Ruminococcaceae| g__| s__	2.17631
	357529	k__Bacteria| p__Firmicutes| c__Clostridia| o__Clostridiales| f__Ruminococcaceae| g__| s__	2.47196
	359984	k__Bacteria| p__Firmicutes| c__Clostridia| o__Clostridiales| f__Ruminococcaceae| g__| s__	2.23867
	361811	k__Bacteria| p__Firmicutes| c__Clostridia| o__Clostridiales| f__Ruminococcaceae| g__| s__	3.51052
	362078	k__Bacteria| p__Firmicutes| c__Clostridia| o__Clostridiales| f__Ruminococcaceae| g__| s__	2.02894
	366584	k__Bacteria| p__Firmicutes| c__Clostridia| o__Clostridiales| f__Ruminococcaceae| g__| s__	3.25777
	368236	k__Bacteria| p__Firmicutes| c__Clostridia| o__Clostridiales| f__Ruminococcaceae| g__| s__	2.30317
	370046	k__Bacteria| p__Firmicutes| c__Clostridia| o__Clostridiales| f__Ruminococcaceae| g__| s__	2.34695
	498743	k__Bacteria| p__Firmicutes| c__Clostridia| o__Clostridiales| f__Ruminococcaceae| g__| s__	3.35977
	561607	k__Bacteria| p__Firmicutes| c__Clostridia| o__Clostridiales| f__Ruminococcaceae| g__| s__	2.1925
	579541	k__Bacteria| p__Firmicutes| c__Clostridia| o__Clostridiales| f__Ruminococcaceae| g__| s__	2.27336
	766113	k__Bacteria| p__Firmicutes| c__Clostridia| o__Clostridiales| f__Ruminococcaceae| g__| s__	2.55095
	819181	k__Bacteria| p__Firmicutes| c__Clostridia| o__Clostridiales| f__Ruminococcaceae| g__| s__	3.25588
	844006	k__Bacteria| p__Firmicutes| c__Clostridia| o__Clostridiales| f__Ruminococcaceae| g__| s__	2.18808
	849346	k__Bacteria| p__Firmicutes| c__Clostridia| o__Clostridiales| f__Ruminococcaceae| g__| s__	2.1483
	New_Reference107	k__Bacteria| p__Firmicutes| c__Clostridia| o__Clostridiales| f__Ruminococcaceae| g__| s__	2.23638
	New_Reference673	k__Bacteria| p__Firmicutes| c__Clostridia| o__Clostridiales| f__Ruminococcaceae| g__| s__	2.14997
	New_Reference792	k__Bacteria| p__Firmicutes| c__Clostridia| o__Clostridiales| f__Ruminococcaceae| g__| s__	2.10513
	338992	k__Bacteria| p__Firmicutes| c__Clostridia| o__Clostridiales| f__Lachnospiraceae||	3.17959
	340223	k__Bacteria| p__Firmicutes| c__Clostridia| o__Clostridiales| f__Lachnospiraceae||	2.15479
	341752	k__Bacteria| p__Firmicutes| c__Clostridia| o__Clostridiales| f__Lachnospiraceae||	2.47495
	New_Reference472	k__Bacteria| p__Firmicutes| c__Clostridia| o__Clostridiales| f__Lachnospiraceae| g__Roseburia| s__	2.88826
	1029949	k__Bacteria| p__Firmicutes| c__Clostridia| o__Clostridiales| f__Lachnospiraceae| g__Lachnospira| s__	2.63651
	305016	k__Bacteria| p__Firmicutes| c__Clostridia| o__Clostridiales| f__Lachnospiraceae| g__Lachnospira| s__	2.08508
	369486	k__Bacteria| p__Firmicutes| c__Clostridia| o__Clostridiales| f__Lachnospiraceae| g__Lachnospira| s__	2.21275
	370098	k__Bacteria| p__Firmicutes| c__Clostridia| o__Clostridiales| f__Lachnospiraceae| g__Lachnospira| s__	2.18784
	843553	k__Bacteria| p__Firmicutes| c__Clostridia| o__Clostridiales| f__Lachnospiraceae| g__Lachnospira| s__	2.81441
	130103	k__Bacteria| p__Firmicutes| c__Clostridia| o__Clostridiales| f__Lachnospiraceae| g__Dorea| s__	2.45018
	190226	k__Bacteria| p__Firmicutes| c__Clostridia| o__Clostridiales| f__Lachnospiraceae| g__Dorea| s__	2.19724
	290468	k__Bacteria| p__Firmicutes| c__Clostridia| o__Clostridiales| f__Lachnospiraceae| g__Dorea| s__	2.32944
	343047	k__Bacteria| p__Firmicutes| c__Clostridia| o__Clostridiales| f__Lachnospiraceae| g__Dorea| s__	2.32342
	350091	k__Bacteria| p__Firmicutes| c__Clostridia| o__Clostridiales| f__Lachnospiraceae| g__Dorea| s__	3.89745
	363232	k__Bacteria| p__Firmicutes| c__Clostridia| o__Clostridiales| f__Lachnospiraceae| g__Dorea| s__	2.14139
	369017	k__Bacteria| p__Firmicutes| c__Clostridia| o__Clostridiales| f__Lachnospiraceae| g__Dorea| s__	2.19746
	510780	k__Bacteria| p__Firmicutes| c__Clostridia| o__Clostridiales| f__Lachnospiraceae| g__Dorea| s__	2.25582
	591671	k__Bacteria| p__Firmicutes| c__Clostridia| o__Clostridiales| f__Lachnospiraceae| g__Dorea| s__	3.97944
	593369	k__Bacteria| p__Firmicutes| c__Clostridia| o__Clostridiales| f__Lachnospiraceae| g__Dorea| s__	2.02706
	198555	k__Bacteria| p__Firmicutes| c__Clostridia| o__Clostridiales| f__Lachnospiraceae| g__Coprococcus| s__	2.42351
	470382	k__Bacteria| p__Firmicutes| c__Clostridia| o__Clostridiales| f__Lachnospiraceae| g__Coprococcus| s__	3.54697
	565357	k__Bacteria| p__Firmicutes| c__Clostridia| o__Clostridiales| f__Lachnospiraceae| g__Coprococcus| s__	2.24677
	589313	k__Bacteria| p__Firmicutes| c__Clostridia| o__Clostridiales| f__Lachnospiraceae| g__Blautia| s__producta	2.34886
	178584	k__Bacteria| p__Firmicutes| c__Clostridia| o__Clostridiales| f__Lachnospiraceae| g__Blautia| s__	2.51048
	189998	k__Bacteria| p__Firmicutes| c__Clostridia| o__Clostridiales| f__Lachnospiraceae| g__Blautia| s__	2.16883
	193744	k__Bacteria| p__Firmicutes| c__Clostridia| o__Clostridiales| f__Lachnospiraceae| g__Blautia| s__	3.2399
	197397	k__Bacteria| p__Firmicutes| c__Clostridia| o__Clostridiales| f__Lachnospiraceae| g__Blautia| s__	2.24488
	331850	k__Bacteria| p__Firmicutes| c__Clostridia| o__Clostridiales| f__Lachnospiraceae| g__Blautia| s__	2.29265
	361619	k__Bacteria| p__Firmicutes| c__Clostridia| o__Clostridiales| f__Lachnospiraceae| g__Blautia| s__	2.84932
	366237	k__Bacteria| p__Firmicutes| c__Clostridia| o__Clostridiales| f__Lachnospiraceae| g__Blautia| s__	2.15827
	368950	k__Bacteria| p__Firmicutes| c__Clostridia| o__Clostridiales| f__Lachnospiraceae| g__Blautia| s__	2.55089
	370183	k__Bacteria| p__Firmicutes| c__Clostridia| o__Clostridiales| f__Lachnospiraceae| g__Blautia| s__	4.26597
	404292	k__Bacteria| p__Firmicutes| c__Clostridia| o__Clostridiales| f__Lachnospiraceae| g__Blautia| s__	3.25116
	4352657	k__Bacteria| p__Firmicutes| c__Clostridia| o__Clostridiales| f__Lachnospiraceae| g__Blautia| s__	2.224
	436032	k__Bacteria| p__Firmicutes| c__Clostridia| o__Clostridiales| f__Lachnospiraceae| g__Blautia| s__	2.41617
	New_CleanUp_Reference131603	k__Bacteria| p__Firmicutes| c__Clostridia| o__Clostridiales| f__Lachnospiraceae| g__Blautia| s__	2.31019
	New_CleanUp_Reference305771	k__Bacteria| p__Firmicutes| c__Clostridia| o__Clostridiales| f__Lachnospiraceae| g__Blautia| s__	2.18168
	New_Reference291	k__Bacteria| p__Firmicutes| c__Clostridia| o__Clostridiales| f__Lachnospiraceae| g__Blautia| s__	2.16101
	New_Reference451	k__Bacteria| p__Firmicutes| c__Clostridia| o__Clostridiales| f__Lachnospiraceae| g__Blautia| s__	2.41587
	New_Reference591	k__Bacteria| p__Firmicutes| c__Clostridia| o__Clostridiales| f__Lachnospiraceae| g__Blautia| s__	2.51212
	New_CleanUp_Reference190430	k__Bacteria| p__Firmicutes| c__Clostridia| o__Clostridiales| f__Lachnospiraceae| g__Blautia|	2.08086
	177062	k__Bacteria| p__Firmicutes| c__Clostridia| o__Clostridiales| f__Lachnospiraceae| g__| s__	2.48789
	189782	k__Bacteria| p__Firmicutes| c__Clostridia| o__Clostridiales| f__Lachnospiraceae| g__| s__	2.11488
	194512	k__Bacteria| p__Firmicutes| c__Clostridia| o__Clostridiales| f__Lachnospiraceae| g__| s__	2.29129
	198626	k__Bacteria| p__Firmicutes| c__Clostridia| o__Clostridiales| f__Lachnospiraceae| g__| s__	2.30645
	312743	k__Bacteria| p__Firmicutes| c__Clostridia| o__Clostridiales| f__Lachnospiraceae| g__| s__	2.20978
	319097	k__Bacteria| p__Firmicutes| c__Clostridia| o__Clostridiales| f__Lachnospiraceae| g__| s__	2.48825
	351659	k__Bacteria| p__Firmicutes| c__Clostridia| o__Clostridiales| f__Lachnospiraceae| g__| s__	3.78518
	365735	k__Bacteria| p__Firmicutes| c__Clostridia| o__Clostridiales| f__Lachnospiraceae| g__| s__	2.45993
	369182	k__Bacteria| p__Firmicutes| c__Clostridia| o__Clostridiales| f__Lachnospiraceae| g__| s__	2.17748
	514272	k__Bacteria| p__Firmicutes| c__Clostridia| o__Clostridiales| f__Lachnospiraceae| g__| s__	3.51379
	514996	k__Bacteria| p__Firmicutes| c__Clostridia| o__Clostridiales| f__Lachnospiraceae| g__| s__	2.33941
	535601	k__Bacteria| p__Firmicutes| c__Clostridia| o__Clostridiales| f__Lachnospiraceae| g__| s__	3.03683
	542096	k__Bacteria| p__Firmicutes| c__Clostridia| o__Clostridiales| f__Lachnospiraceae| g__| s__	3.19429
	556508	k__Bacteria| p__Firmicutes| c__Clostridia| o__Clostridiales| f__Lachnospiraceae| g__| s__	2.68446
	567715	k__Bacteria| p__Firmicutes| c__Clostridia| o__Clostridiales| f__Lachnospiraceae| g__| s__	2.09168
	573110	k__Bacteria| p__Firmicutes| c__Clostridia| o__Clostridiales| f__Lachnospiraceae| g__| s__	2.51698
	586290	k__Bacteria| p__Firmicutes| c__Clostridia| o__Clostridiales| f__Lachnospiraceae| g__| s__	2.29893
	658370	k__Bacteria| p__Firmicutes| c__Clostridia| o__Clostridiales| f__Lachnospiraceae| g__| s__	2.16925
	New_Reference691	k__Bacteria| p__Firmicutes| c__Clostridia| o__Clostridiales| f__Lachnospiraceae| g__| s__	2.24957
	1111191	k__Bacteria| p__Firmicutes| c__Clostridia| o__Clostridiales| f__Lachnospiraceae| g__[Ruminococcus]| s__gnavus	3.8452
	369227	k__Bacteria| p__Firmicutes| c__Clostridia| o__Clostridiales| f__Lachnospiraceae| g__[Ruminococcus]| s__gnavus	3.10539
	New_Reference329	k__Bacteria| p__Firmicutes| c__Clostridia| o__Clostridiales| f__Lachnospiraceae| g__[Ruminococcus]| s__gnavus	2.21205
	New_Reference666	k__Bacteria| p__Firmicutes| c__Clostridia| o__Clostridiales| f__Lachnospiraceae| g__[Ruminococcus]| s__gnavus	2.02804
	369429	k__Bacteria| p__Firmicutes| c__Clostridia| o__Clostridiales| f__Lachnospiraceae| g__[Ruminococcus]| s__	3.92067
	1870411	k__Bacteria| p__Firmicutes| c__Clostridia| o__Clostridiales| f__Clostridiaceae| g__| s__	2.9537
	300855	k__Bacteria| p__Firmicutes| c__Clostridia| o__Clostridiales| f__Clostridiaceae| g__| s__	2.31489
	351583	k__Bacteria| p__Firmicutes| c__Clostridia| o__Clostridiales| f__Clostridiaceae| g__| s__	2.0908
	535955	k__Bacteria| p__Firmicutes| c__Clostridia| o__Clostridiales| f__Clostridiaceae| g__| s__	2.21183
	551822	k__Bacteria| p__Firmicutes| c__Clostridia| o__Clostridiales| f__Clostridiaceae| g__| s__	2.08806
	628226	k__Bacteria| p__Firmicutes| c__Clostridia| o__Clostridiales| f__Clostridiaceae| g__| s__	3.61717
	780650	k__Bacteria| p__Firmicutes| c__Clostridia| o__Clostridiales| f__Clostridiaceae| g__| s__	3.88666
	New_Reference324	k__Bacteria| p__Firmicutes| c__Clostridia| o__Clostridiales| f__Clostridiaceae| g__| s__	3.57157
	319455	k__Bacteria| p__Firmicutes| c__Clostridia| o__Clostridiales| f__Christensenellaceae| g__| s__	2.32502
	1110312	k__Bacteria| p__Firmicutes| c__Clostridia| o__Clostridiales| f__| g__| s__	2.30921
	176077	k__Bacteria| p__Firmicutes| c__Clostridia| o__Clostridiales| f__| g__| s__	2.79931
	194104	k__Bacteria| p__Firmicutes| c__Clostridia| o__Clostridiales| f__| g__| s__	2.70739
	196893	k__Bacteria| p__Firmicutes| c__Clostridia| o__Clostridiales| f__| g__| s__	3.34628
	360890	k__Bacteria| p__Firmicutes| c__Clostridia| o__Clostridiales| f__| g__| s__	2.04259
	514988	k__Bacteria| p__Firmicutes| c__Clostridia| o__Clostridiales| f__| g__| s__	2.09029
	555945	k__Bacteria| p__Firmicutes| c__Clostridia| o__Clostridiales| f__| g__| s__	4.29019
	New_Reference4	k__Bacteria| p__Firmicutes| c__Clostridia| o__Clostridiales| f__| g__| s__	2.20716
	178183	k__Bacteria| p__Firmicutes| c__Clostridia| o__Clostridiales| f__[Mogibacteriaceae]| g__| s__	2.3147
	4364747	k__Bacteria| p__Firmicutes| c__Clostridia| o__Clostridiales| f__[Mogibacteriaceae]| g__| s__	3.06658
	591439	k__Bacteria| p__Firmicutes| c__Clostridia| o__Clostridiales| f__[Mogibacteriaceae]| g__| s__	2.21117
	New_Reference407	k__Bacteria| p__Firmicutes| c__Bacilli| o__Turicibacterales| f__Turicibacteraceae| g__Turicibacter| s__	3.32586
	1083194	k__Bacteria| p__Firmicutes| c__Bacilli| o__Lactobacillales| f__Streptococcaceae| g__Streptococcus| s__	2.32218
	579608	k__Bacteria| p__Firmicutes| c__Bacilli| o__Lactobacillales| f__Streptococcaceae| g__Streptococcus| s__	3.64949
	968954	k__Bacteria| p__Firmicutes| c__Bacilli| o__Lactobacillales| f__Streptococcaceae| g__Streptococcus| s__	2.78413
	3426658	k__Bacteria| p__Bacteroidetes| c__Bacteroidia| o__Bacteroidales| f__Bacteroidaceae| g__Bacteroides| s__	2.11122
	589277	k__Bacteria| p__Bacteroidetes| c__Bacteroidia| o__Bacteroidales| f__Bacteroidaceae| g__Bacteroides| s__	3.50411
	New_Reference858	k__Bacteria| p__Bacteroidetes| c__Bacteroidia| o__Bacteroidales| f__Bacteroidaceae| g__Bacteroides|	2.24102
	682726	k__Bacteria| p__Actinobacteria| c__Coriobacteriia| o__Coriobacteriales| f__Coriobacteriaceae| g__Eggerthella| s__lenta	2.38397
	363794	k__Bacteria| p__Actinobacteria| c__Coriobacteriia| o__Coriobacteriales| f__Coriobacteriaceae| g__Collinsella| s__aerofaciens	3.86422
	365181	k__Bacteria| p__Actinobacteria| c__Coriobacteriia| o__Coriobacteriales| f__Coriobacteriaceae| g__Collinsella| s__aerofaciens	2.53138
	368175	k__Bacteria| p__Actinobacteria| c__Coriobacteriia| o__Coriobacteriales| f__Coriobacteriaceae| g__Collinsella| s__aerofaciens	2.28737
	631764	k__Bacteria| p__Actinobacteria| c__Coriobacteriia| o__Coriobacteriales| f__Coriobacteriaceae| g__Adlercreutzia| s__	2.19673
	227819	k__Bacteria| p__Actinobacteria| c__Coriobacteriia| o__Coriobacteriales| f__Coriobacteriaceae| g__| s__	2.19693
	305141	k__Bacteria| p__Actinobacteria| c__Coriobacteriia| o__Coriobacteriales| f__Coriobacteriaceae| g__| s__	2.80195
	559527	k__Bacteria| p__Actinobacteria| c__Actinobacteria| o__Bifidobacteriales| f__Bifidobacteriaceae| g__Bifidobacterium| s__adolescentis	4.33966
	813479	k__Bacteria| p__Actinobacteria| c__Actinobacteria| o__Bifidobacteriales| f__Bifidobacteriaceae| g__Bifidobacterium| s__adolescentis	2.03271
	787709	k__Bacteria| p__Actinobacteria| c__Actinobacteria| o__Actinomycetales| f__Actinomycetaceae| g__Actinomyces| s__	2.38186

## Sheet: C
	OTU	Taxonomy	LDA score
Psyllium Husk 48 hours	196664	k__Bacteria| p__Bacteroidetes| c__Bacteroidia| o__Bacteroidales| f__Bacteroidaceae| g__Bacteroides|	3.55912
	183480	k__Bacteria| p__Bacteroidetes| c__Bacteroidia| o__Bacteroidales| f__Bacteroidaceae| g__Bacteroides| s__	2.69127
	192684	k__Bacteria| p__Bacteroidetes| c__Bacteroidia| o__Bacteroidales| f__Bacteroidaceae| g__Bacteroides| s__	2.47612
	192839	k__Bacteria| p__Bacteroidetes| c__Bacteroidia| o__Bacteroidales| f__Bacteroidaceae| g__Bacteroides| s__	2.77035
	193233	k__Bacteria| p__Bacteroidetes| c__Bacteroidia| o__Bacteroidales| f__Bacteroidaceae| g__Bacteroides| s__	3.19492
	195508	k__Bacteria| p__Bacteroidetes| c__Bacteroidia| o__Bacteroidales| f__Bacteroidaceae| g__Bacteroides| s__	2.82747
	197052	k__Bacteria| p__Bacteroidetes| c__Bacteroidia| o__Bacteroidales| f__Bacteroidaceae| g__Bacteroides| s__	3.06577
	198449	k__Bacteria| p__Bacteroidetes| c__Bacteroidia| o__Bacteroidales| f__Bacteroidaceae| g__Bacteroides| s__	2.09057
	2237211	k__Bacteria| p__Bacteroidetes| c__Bacteroidia| o__Bacteroidales| f__Bacteroidaceae| g__Bacteroides| s__	2.43874
	316761	k__Bacteria| p__Bacteroidetes| c__Bacteroidia| o__Bacteroidales| f__Bacteroidaceae| g__Bacteroides| s__	2.36987
	339013	k__Bacteria| p__Bacteroidetes| c__Bacteroidia| o__Bacteroidales| f__Bacteroidaceae| g__Bacteroides| s__	3.05202
	3472078	k__Bacteria| p__Bacteroidetes| c__Bacteroidia| o__Bacteroidales| f__Bacteroidaceae| g__Bacteroides| s__	2.01101
	362997	k__Bacteria| p__Bacteroidetes| c__Bacteroidia| o__Bacteroidales| f__Bacteroidaceae| g__Bacteroides| s__	2.13949
	364179	k__Bacteria| p__Bacteroidetes| c__Bacteroidia| o__Bacteroidales| f__Bacteroidaceae| g__Bacteroides| s__	5.03489
	4407515	k__Bacteria| p__Bacteroidetes| c__Bacteroidia| o__Bacteroidales| f__Bacteroidaceae| g__Bacteroides| s__	2.98259
	535375	k__Bacteria| p__Bacteroidetes| c__Bacteroidia| o__Bacteroidales| f__Bacteroidaceae| g__Bacteroides| s__	4.89521
	577170	k__Bacteria| p__Bacteroidetes| c__Bacteroidia| o__Bacteroidales| f__Bacteroidaceae| g__Bacteroides| s__	2.189
	583117	k__Bacteria| p__Bacteroidetes| c__Bacteroidia| o__Bacteroidales| f__Bacteroidaceae| g__Bacteroides| s__	4.9977
	New_CleanUp_Reference267982	k__Bacteria| p__Bacteroidetes| c__Bacteroidia| o__Bacteroidales| f__Bacteroidaceae| g__Bacteroides| s__	2.25611
	New_Reference229	k__Bacteria| p__Bacteroidetes| c__Bacteroidia| o__Bacteroidales| f__Bacteroidaceae| g__Bacteroides| s__	2.25196
	New_Reference396	k__Bacteria| p__Bacteroidetes| c__Bacteroidia| o__Bacteroidales| f__Bacteroidaceae| g__Bacteroides| s__	2.26682
	New_Reference430	k__Bacteria| p__Bacteroidetes| c__Bacteroidia| o__Bacteroidales| f__Bacteroidaceae| g__Bacteroides| s__	2.64995
	New_Reference436	k__Bacteria| p__Bacteroidetes| c__Bacteroidia| o__Bacteroidales| f__Bacteroidaceae| g__Bacteroides| s__	2.23619
	New_Reference497	k__Bacteria| p__Bacteroidetes| c__Bacteroidia| o__Bacteroidales| f__Bacteroidaceae| g__Bacteroides| s__	2.26611
	New_Reference531	k__Bacteria| p__Bacteroidetes| c__Bacteroidia| o__Bacteroidales| f__Bacteroidaceae| g__Bacteroides| s__	2.90308
	New_Reference751	k__Bacteria| p__Bacteroidetes| c__Bacteroidia| o__Bacteroidales| f__Bacteroidaceae| g__Bacteroides| s__	2.26672
	185888	k__Bacteria| p__Bacteroidetes| c__Bacteroidia| o__Bacteroidales| f__Bacteroidaceae| g__Bacteroides| s__ovatus	2.57004
	187623	k__Bacteria| p__Bacteroidetes| c__Bacteroidia| o__Bacteroidales| f__Bacteroidaceae| g__Bacteroides| s__ovatus	3.09123
	3180933	k__Bacteria| p__Bacteroidetes| c__Bacteroidia| o__Bacteroidales| f__Bacteroidaceae| g__Bacteroides| s__ovatus	2.74376
	71331	k__Bacteria| p__Bacteroidetes| c__Bacteroidia| o__Bacteroidales| f__Bacteroidaceae| g__Bacteroides| s__ovatus	2.33956
	New_Reference495	k__Bacteria| p__Bacteroidetes| c__Bacteroidia| o__Bacteroidales| f__Bacteroidaceae| g__Bacteroides| s__ovatus	2.64223
	344525	k__Bacteria| p__Bacteroidetes| c__Bacteroidia| o__Bacteroidales| f__Bacteroidaceae| g__Bacteroides| s__uniformis	2.18823
	350277	k__Bacteria| p__Bacteroidetes| c__Bacteroidia| o__Bacteroidales| f__Bacteroidaceae| g__Bacteroides| s__uniformis	2.51826
	190913	k__Bacteria| p__Bacteroidetes| c__Bacteroidia| o__Bacteroidales| f__Porphyromonadaceae| g__Parabacteroides| s__	2.35445
	New_Reference200	k__Bacteria| p__Bacteroidetes| c__Bacteroidia| o__Bacteroidales| f__Porphyromonadaceae| g__Parabacteroides| s__	2.65035
	New_Reference52	k__Bacteria| p__Bacteroidetes| c__Bacteroidia| o__Bacteroidales| f__Porphyromonadaceae| g__Parabacteroides| s__	2.36769
	New_Reference874	k__Bacteria| p__Bacteroidetes| c__Bacteroidia| o__Bacteroidales| f__Porphyromonadaceae| g__Parabacteroides| s__distasonis	2.56699
	186851	k__Bacteria| p__Firmicutes| c__Clostridia| o__Clostridiales| f__| g__| s__	2.12928
	188316	k__Bacteria| p__Firmicutes| c__Clostridia| o__Clostridiales| f__| g__| s__	2.16416
	195946	k__Bacteria| p__Firmicutes| c__Clostridia| o__Clostridiales| f__| g__| s__	3.98361
	350626	k__Bacteria| p__Firmicutes| c__Clostridia| o__Clostridiales| f__| g__| s__	2.07648
	369822	k__Bacteria| p__Firmicutes| c__Clostridia| o__Clostridiales| f__| g__| s__	2.19309
	537548	k__Bacteria| p__Firmicutes| c__Clostridia| o__Clostridiales| f__| g__| s__	2.17358
	558444	k__Bacteria| p__Firmicutes| c__Clostridia| o__Clostridiales| f__| g__| s__	2.30505
	581003	k__Bacteria| p__Firmicutes| c__Clostridia| o__Clostridiales| f__| g__| s__	3.35285
	708680	k__Bacteria| p__Firmicutes| c__Clostridia| o__Clostridiales| f__| g__| s__	4.0189
	358483	k__Bacteria| p__Firmicutes| c__Clostridia| o__Clostridiales| f__Lachnospiraceae| g__| s__	2.75251
	509383	k__Bacteria| p__Firmicutes| c__Clostridia| o__Clostridiales| f__Lachnospiraceae| g__| s__	2.67387
	584137	k__Bacteria| p__Firmicutes| c__Clostridia| o__Clostridiales| f__Lachnospiraceae| g__| s__	3.09459
	846141	k__Bacteria| p__Firmicutes| c__Clostridia| o__Clostridiales| f__Lachnospiraceae| g__| s__	2.40897
	New_Reference692	k__Bacteria| p__Firmicutes| c__Clostridia| o__Clostridiales| f__Lachnospiraceae| g__| s__	2.0459
	197402	k__Bacteria| p__Firmicutes| c__Clostridia| o__Clostridiales| f__Lachnospiraceae| g__Blautia| s__	2.2156
	358333	k__Bacteria| p__Firmicutes| c__Clostridia| o__Clostridiales| f__Lachnospiraceae| g__Blautia| s__	2.12318
	New_Reference346	k__Bacteria| p__Firmicutes| c__Clostridia| o__Clostridiales| f__Lachnospiraceae| g__Blautia| s__	2.14147
	365634	k__Bacteria| p__Firmicutes| c__Clostridia| o__Clostridiales| f__Lachnospiraceae||	2.46128
	177061	k__Bacteria| p__Firmicutes| c__Clostridia| o__Clostridiales| f__Ruminococcaceae| g__| s__	2.04898
	227565	k__Bacteria| p__Firmicutes| c__Clostridia| o__Clostridiales| f__Ruminococcaceae| g__| s__	3.03701
	357529	k__Bacteria| p__Firmicutes| c__Clostridia| o__Clostridiales| f__Ruminococcaceae| g__| s__	3.26048
	514523	k__Bacteria| p__Firmicutes| c__Clostridia| o__Clostridiales| f__Ruminococcaceae| g__| s__	2.28168
	187267	k__Bacteria| p__Firmicutes| c__Clostridia| o__Clostridiales| f__Ruminococcaceae| g__Oscillospira| s__	2.25185
	348009	k__Bacteria| p__Firmicutes| c__Clostridia| o__Clostridiales| f__Ruminococcaceae| g__Oscillospira| s__	2.40474
	332185	k__Bacteria| p__Firmicutes| c__Clostridia| o__Clostridiales|||	2.22313
No added fibre 48 hours	646549	k__Bacteria| p__Proteobacteria| c__Gammaproteobacteria| o__Pseudomonadales| f__Pseudomonadaceae| g__Pseudomonas| s__	2.42241
	667570	k__Bacteria| p__Proteobacteria| c__Gammaproteobacteria| o__Enterobacteriales| f__Enterobacteriaceae| g__| s__	2.23446
	922761	k__Bacteria| p__Proteobacteria| c__Gammaproteobacteria| o__Enterobacteriales| f__Enterobacteriaceae| g__| s__	2.18633
	841907	k__Bacteria| p__Proteobacteria| c__Deltaproteobacteria| o__Desulfovibrionales| f__Desulfovibrionaceae| g__Bilophila| s__	2.54307
	367215	k__Bacteria| p__Firmicutes| c__Erysipelotrichi| o__Erysipelotrichales| f__Erysipelotrichaceae| g__Holdemania| s__	2.05576
	262095	k__Bacteria| p__Firmicutes| c__Erysipelotrichi| o__Erysipelotrichales| f__Erysipelotrichaceae| g__| s__	2.10192
	580008	k__Bacteria| p__Firmicutes| c__Erysipelotrichi| o__Erysipelotrichales| f__Erysipelotrichaceae| g__| s__	2.96353
	579851	k__Bacteria| p__Firmicutes| c__Erysipelotrichi| o__Erysipelotrichales| f__Erysipelotrichaceae| g__[Eubacterium]| s__dolichum	2.82265
	199301	k__Bacteria| p__Firmicutes| c__Clostridia| o__Clostridiales|||	2.73314
	712677	k__Bacteria| p__Firmicutes| c__Clostridia| o__Clostridiales|||	2.16265
	New_Reference769	k__Bacteria| p__Firmicutes| c__Clostridia| o__Clostridiales|||	2.40411
	New_Reference806	k__Bacteria| p__Firmicutes| c__Clostridia| o__Clostridiales| f__Ruminococcaceae| g__Ruminococcus| s__bromii	2.15208
	180509	k__Bacteria| p__Firmicutes| c__Clostridia| o__Clostridiales| f__Ruminococcaceae| g__Ruminococcus| s__	2.82366
	207994	k__Bacteria| p__Firmicutes| c__Clostridia| o__Clostridiales| f__Ruminococcaceae| g__Ruminococcus| s__	2.30716
	362342	k__Bacteria| p__Firmicutes| c__Clostridia| o__Clostridiales| f__Ruminococcaceae| g__Ruminococcus| s__	2.93346
	372348	k__Bacteria| p__Firmicutes| c__Clostridia| o__Clostridiales| f__Ruminococcaceae| g__Ruminococcus| s__	3.92037
	523140	k__Bacteria| p__Firmicutes| c__Clostridia| o__Clostridiales| f__Ruminococcaceae| g__Ruminococcus| s__	2.25461
	591635	k__Bacteria| p__Firmicutes| c__Clostridia| o__Clostridiales| f__Ruminococcaceae| g__Ruminococcus| s__	2.32774
	823634	k__Bacteria| p__Firmicutes| c__Clostridia| o__Clostridiales| f__Ruminococcaceae| g__Ruminococcus| s__	2.22042
	188079	k__Bacteria| p__Firmicutes| c__Clostridia| o__Clostridiales| f__Ruminococcaceae| g__Ruminococcus|	2.19412
	408513	k__Bacteria| p__Firmicutes| c__Clostridia| o__Clostridiales| f__Ruminococcaceae| g__Oscillospira| s__	2.06362
	420168	k__Bacteria| p__Firmicutes| c__Clostridia| o__Clostridiales| f__Ruminococcaceae| g__Oscillospira| s__	2.3304
	548032	k__Bacteria| p__Firmicutes| c__Clostridia| o__Clostridiales| f__Ruminococcaceae| g__Oscillospira| s__	2.22316
	581079	k__Bacteria| p__Firmicutes| c__Clostridia| o__Clostridiales| f__Ruminococcaceae| g__Oscillospira| s__	2.56794
	New_Reference373	k__Bacteria| p__Firmicutes| c__Clostridia| o__Clostridiales| f__Ruminococcaceae| g__Oscillospira| s__	2.12687
	187504	k__Bacteria| p__Firmicutes| c__Clostridia| o__Clostridiales| f__Ruminococcaceae| g__| s__	2.26313
	193769	k__Bacteria| p__Firmicutes| c__Clostridia| o__Clostridiales| f__Ruminococcaceae| g__| s__	2.14143
	193778	k__Bacteria| p__Firmicutes| c__Clostridia| o__Clostridiales| f__Ruminococcaceae| g__| s__	2.20224
	213870	k__Bacteria| p__Firmicutes| c__Clostridia| o__Clostridiales| f__Ruminococcaceae| g__| s__	2.28299
	258099	k__Bacteria| p__Firmicutes| c__Clostridia| o__Clostridiales| f__Ruminococcaceae| g__| s__	2.01734
	296394	k__Bacteria| p__Firmicutes| c__Clostridia| o__Clostridiales| f__Ruminococcaceae| g__| s__	2.03764
	359984	k__Bacteria| p__Firmicutes| c__Clostridia| o__Clostridiales| f__Ruminococcaceae| g__| s__	2.24121
	361811	k__Bacteria| p__Firmicutes| c__Clostridia| o__Clostridiales| f__Ruminococcaceae| g__| s__	3.8757
	366633	k__Bacteria| p__Firmicutes| c__Clostridia| o__Clostridiales| f__Ruminococcaceae| g__| s__	2.12214
	370046	k__Bacteria| p__Firmicutes| c__Clostridia| o__Clostridiales| f__Ruminococcaceae| g__| s__	2.24546
	561607	k__Bacteria| p__Firmicutes| c__Clostridia| o__Clostridiales| f__Ruminococcaceae| g__| s__	2.10961
	758482	k__Bacteria| p__Firmicutes| c__Clostridia| o__Clostridiales| f__Ruminococcaceae| g__| s__	2.12271
	766113	k__Bacteria| p__Firmicutes| c__Clostridia| o__Clostridiales| f__Ruminococcaceae| g__| s__	2.52784
	844006	k__Bacteria| p__Firmicutes| c__Clostridia| o__Clostridiales| f__Ruminococcaceae| g__| s__	2.21244
	New_Reference423	k__Bacteria| p__Firmicutes| c__Clostridia| o__Clostridiales| f__Ruminococcaceae| g__| s__	2.41976
	New_Reference828	k__Bacteria| p__Firmicutes| c__Clostridia| o__Clostridiales| f__Ruminococcaceae| g__| s__	2.05792
	338992	k__Bacteria| p__Firmicutes| c__Clostridia| o__Clostridiales| f__Lachnospiraceae||	3.16696
	369526	k__Bacteria| p__Firmicutes| c__Clostridia| o__Clostridiales| f__Lachnospiraceae||	2.23091
	509416	k__Bacteria| p__Firmicutes| c__Clostridia| o__Clostridiales| f__Lachnospiraceae||	2.02311
	1029949	k__Bacteria| p__Firmicutes| c__Clostridia| o__Clostridiales| f__Lachnospiraceae| g__Lachnospira| s__	2.69946
	369486	k__Bacteria| p__Firmicutes| c__Clostridia| o__Clostridiales| f__Lachnospiraceae| g__Lachnospira| s__	2.2921
	843553	k__Bacteria| p__Firmicutes| c__Clostridia| o__Clostridiales| f__Lachnospiraceae| g__Lachnospira| s__	2.79042
	1076587	k__Bacteria| p__Firmicutes| c__Clostridia| o__Clostridiales| f__Lachnospiraceae| g__Dorea| s__formicigenerans	2.85714
	290468	k__Bacteria| p__Firmicutes| c__Clostridia| o__Clostridiales| f__Lachnospiraceae| g__Dorea| s__	2.09537
	343047	k__Bacteria| p__Firmicutes| c__Clostridia| o__Clostridiales| f__Lachnospiraceae| g__Dorea| s__	2.12348
	350091	k__Bacteria| p__Firmicutes| c__Clostridia| o__Clostridiales| f__Lachnospiraceae| g__Dorea| s__	3.8272
	369017	k__Bacteria| p__Firmicutes| c__Clostridia| o__Clostridiales| f__Lachnospiraceae| g__Dorea| s__	2.1446
	591671	k__Bacteria| p__Firmicutes| c__Clostridia| o__Clostridiales| f__Lachnospiraceae| g__Dorea| s__	3.8973
	178238	k__Bacteria| p__Firmicutes| c__Clostridia| o__Clostridiales| f__Lachnospiraceae| g__Coprococcus| s__	2.18072
	192015	k__Bacteria| p__Firmicutes| c__Clostridia| o__Clostridiales| f__Lachnospiraceae| g__Coprococcus| s__	2.31262
	194236	k__Bacteria| p__Firmicutes| c__Clostridia| o__Clostridiales| f__Lachnospiraceae| g__Coprococcus| s__	2.24254
	197022	k__Bacteria| p__Firmicutes| c__Clostridia| o__Clostridiales| f__Lachnospiraceae| g__Coprococcus| s__	2.16402
	198555	k__Bacteria| p__Firmicutes| c__Clostridia| o__Clostridiales| f__Lachnospiraceae| g__Coprococcus| s__	2.30784
	296960	k__Bacteria| p__Firmicutes| c__Clostridia| o__Clostridiales| f__Lachnospiraceae| g__Coprococcus| s__	2.02848
	470382	k__Bacteria| p__Firmicutes| c__Clostridia| o__Clostridiales| f__Lachnospiraceae| g__Coprococcus| s__	3.70591
	804526	k__Bacteria| p__Firmicutes| c__Clostridia| o__Clostridiales| f__Lachnospiraceae| g__Coprococcus| s__	2.67122
	589313	k__Bacteria| p__Firmicutes| c__Clostridia| o__Clostridiales| f__Lachnospiraceae| g__Blautia| s__producta	2.36397
	196731	k__Bacteria| p__Firmicutes| c__Clostridia| o__Clostridiales| f__Lachnospiraceae| g__Blautia| s__	2.22362
	197397	k__Bacteria| p__Firmicutes| c__Clostridia| o__Clostridiales| f__Lachnospiraceae| g__Blautia| s__	2.24273
	331850	k__Bacteria| p__Firmicutes| c__Clostridia| o__Clostridiales| f__Lachnospiraceae| g__Blautia| s__	2.0534
	361619	k__Bacteria| p__Firmicutes| c__Clostridia| o__Clostridiales| f__Lachnospiraceae| g__Blautia| s__	2.80027
	366237	k__Bacteria| p__Firmicutes| c__Clostridia| o__Clostridiales| f__Lachnospiraceae| g__Blautia| s__	2.28852
	368950	k__Bacteria| p__Firmicutes| c__Clostridia| o__Clostridiales| f__Lachnospiraceae| g__Blautia| s__	2.55764
	370183	k__Bacteria| p__Firmicutes| c__Clostridia| o__Clostridiales| f__Lachnospiraceae| g__Blautia| s__	4.24843
	3768338	k__Bacteria| p__Firmicutes| c__Clostridia| o__Clostridiales| f__Lachnospiraceae| g__Blautia| s__	2.387
	404292	k__Bacteria| p__Firmicutes| c__Clostridia| o__Clostridiales| f__Lachnospiraceae| g__Blautia| s__	3.19855
	4352657	k__Bacteria| p__Firmicutes| c__Clostridia| o__Clostridiales| f__Lachnospiraceae| g__Blautia| s__	2.18951
	436032	k__Bacteria| p__Firmicutes| c__Clostridia| o__Clostridiales| f__Lachnospiraceae| g__Blautia| s__	2.54414
	New_CleanUp_Reference305771	k__Bacteria| p__Firmicutes| c__Clostridia| o__Clostridiales| f__Lachnospiraceae| g__Blautia| s__	2.21559
	New_Reference291	k__Bacteria| p__Firmicutes| c__Clostridia| o__Clostridiales| f__Lachnospiraceae| g__Blautia| s__	2.08901
	New_Reference451	k__Bacteria| p__Firmicutes| c__Clostridia| o__Clostridiales| f__Lachnospiraceae| g__Blautia| s__	2.41342
	New_Reference591	k__Bacteria| p__Firmicutes| c__Clostridia| o__Clostridiales| f__Lachnospiraceae| g__Blautia| s__	2.42244
	New_CleanUp_Reference190430	k__Bacteria| p__Firmicutes| c__Clostridia| o__Clostridiales| f__Lachnospiraceae| g__Blautia|	2.0975
	186633	k__Bacteria| p__Firmicutes| c__Clostridia| o__Clostridiales| f__Lachnospiraceae| g__| s__	2.35003
	198626	k__Bacteria| p__Firmicutes| c__Clostridia| o__Clostridiales| f__Lachnospiraceae| g__| s__	2.09212
	298942	k__Bacteria| p__Firmicutes| c__Clostridia| o__Clostridiales| f__Lachnospiraceae| g__| s__	2.08386
	319097	k__Bacteria| p__Firmicutes| c__Clostridia| o__Clostridiales| f__Lachnospiraceae| g__| s__	2.39789
	351659	k__Bacteria| p__Firmicutes| c__Clostridia| o__Clostridiales| f__Lachnospiraceae| g__| s__	3.62108
	352304	k__Bacteria| p__Firmicutes| c__Clostridia| o__Clostridiales| f__Lachnospiraceae| g__| s__	2.1874
	365735	k__Bacteria| p__Firmicutes| c__Clostridia| o__Clostridiales| f__Lachnospiraceae| g__| s__	2.04941
	369182	k__Bacteria| p__Firmicutes| c__Clostridia| o__Clostridiales| f__Lachnospiraceae| g__| s__	2.35304
	514272	k__Bacteria| p__Firmicutes| c__Clostridia| o__Clostridiales| f__Lachnospiraceae| g__| s__	3.65768
	523934	k__Bacteria| p__Firmicutes| c__Clostridia| o__Clostridiales| f__Lachnospiraceae| g__| s__	3.94656
	542096	k__Bacteria| p__Firmicutes| c__Clostridia| o__Clostridiales| f__Lachnospiraceae| g__| s__	3.15072
	561171	k__Bacteria| p__Firmicutes| c__Clostridia| o__Clostridiales| f__Lachnospiraceae| g__| s__	3.2917
	567715	k__Bacteria| p__Firmicutes| c__Clostridia| o__Clostridiales| f__Lachnospiraceae| g__| s__	2.08007
	573110	k__Bacteria| p__Firmicutes| c__Clostridia| o__Clostridiales| f__Lachnospiraceae| g__| s__	2.53478
	634449	k__Bacteria| p__Firmicutes| c__Clostridia| o__Clostridiales| f__Lachnospiraceae| g__| s__	2.02107
	649107	k__Bacteria| p__Firmicutes| c__Clostridia| o__Clostridiales| f__Lachnospiraceae| g__| s__	2.13595
	1111191	k__Bacteria| p__Firmicutes| c__Clostridia| o__Clostridiales| f__Lachnospiraceae| g__[Ruminococcus]| s__gnavus	3.76291
	360015	k__Bacteria| p__Firmicutes| c__Clostridia| o__Clostridiales| f__Lachnospiraceae| g__[Ruminococcus]| s__gnavus	2.08423
	369227	k__Bacteria| p__Firmicutes| c__Clostridia| o__Clostridiales| f__Lachnospiraceae| g__[Ruminococcus]| s__gnavus	3.0088
	206887	k__Bacteria| p__Firmicutes| c__Clostridia| o__Clostridiales| f__Lachnospiraceae| g__[Ruminococcus]| s__	2.07026
	369429	k__Bacteria| p__Firmicutes| c__Clostridia| o__Clostridiales| f__Lachnospiraceae| g__[Ruminococcus]| s__	4.01163
	1870411	k__Bacteria| p__Firmicutes| c__Clostridia| o__Clostridiales| f__Clostridiaceae| g__| s__	2.85799
	535955	k__Bacteria| p__Firmicutes| c__Clostridia| o__Clostridiales| f__Clostridiaceae| g__| s__	2.09169
	628226	k__Bacteria| p__Firmicutes| c__Clostridia| o__Clostridiales| f__Clostridiaceae| g__| s__	3.64412
	780650	k__Bacteria| p__Firmicutes| c__Clostridia| o__Clostridiales| f__Clostridiaceae| g__| s__	3.79949
	843459	k__Bacteria| p__Firmicutes| c__Clostridia| o__Clostridiales| f__Clostridiaceae| g__| s__	2.04769
	New_Reference324	k__Bacteria| p__Firmicutes| c__Clostridia| o__Clostridiales| f__Clostridiaceae| g__| s__	3.58444
	319455	k__Bacteria| p__Firmicutes| c__Clostridia| o__Clostridiales| f__Christensenellaceae| g__| s__	2.02026
	178420	k__Bacteria| p__Firmicutes| c__Clostridia| o__Clostridiales| f__| g__| s__	2.30308
	194104	k__Bacteria| p__Firmicutes| c__Clostridia| o__Clostridiales| f__| g__| s__	2.16087
	365118	k__Bacteria| p__Firmicutes| c__Clostridia| o__Clostridiales| f__| g__| s__	2.08598
	514988	k__Bacteria| p__Firmicutes| c__Clostridia| o__Clostridiales| f__| g__| s__	2.02316
	555945	k__Bacteria| p__Firmicutes| c__Clostridia| o__Clostridiales| f__| g__| s__	4.33906
	New_Reference4	k__Bacteria| p__Firmicutes| c__Clostridia| o__Clostridiales| f__| g__| s__	2.02887
	178183	k__Bacteria| p__Firmicutes| c__Clostridia| o__Clostridiales| f__[Mogibacteriaceae]| g__| s__	2.32983
	4364747	k__Bacteria| p__Firmicutes| c__Clostridia| o__Clostridiales| f__[Mogibacteriaceae]| g__| s__	3.00146
	591439	k__Bacteria| p__Firmicutes| c__Clostridia| o__Clostridiales| f__[Mogibacteriaceae]| g__| s__	2.13554
	New_Reference407	k__Bacteria| p__Firmicutes| c__Bacilli| o__Turicibacterales| f__Turicibacteraceae| g__Turicibacter| s__	3.22623
	1083194	k__Bacteria| p__Firmicutes| c__Bacilli| o__Lactobacillales| f__Streptococcaceae| g__Streptococcus| s__	2.30007
	579608	k__Bacteria| p__Firmicutes| c__Bacilli| o__Lactobacillales| f__Streptococcaceae| g__Streptococcus| s__	3.6981
	968954	k__Bacteria| p__Firmicutes| c__Bacilli| o__Lactobacillales| f__Streptococcaceae| g__Streptococcus| s__	2.67936
	171559	k__Bacteria| p__Bacteroidetes| c__Bacteroidia| o__Bacteroidales| f__Bacteroidaceae| g__Bacteroides| s__	2.15152
	301578	k__Bacteria| p__Bacteroidetes| c__Bacteroidia| o__Bacteroidales| f__Bacteroidaceae| g__Bacteroides| s__	2.22359
	323231	k__Bacteria| p__Bacteroidetes| c__Bacteroidia| o__Bacteroidales| f__Bacteroidaceae| g__Bacteroides| s__	2.17469
	589277	k__Bacteria| p__Bacteroidetes| c__Bacteroidia| o__Bacteroidales| f__Bacteroidaceae| g__Bacteroides| s__	3.92342
	682726	k__Bacteria| p__Actinobacteria| c__Coriobacteriia| o__Coriobacteriales| f__Coriobacteriaceae| g__Eggerthella| s__lenta	2.48981
	363794	k__Bacteria| p__Actinobacteria| c__Coriobacteriia| o__Coriobacteriales| f__Coriobacteriaceae| g__Collinsella| s__aerofaciens	3.95113
	365181	k__Bacteria| p__Actinobacteria| c__Coriobacteriia| o__Coriobacteriales| f__Coriobacteriaceae| g__Collinsella| s__aerofaciens	2.61397
	368175	k__Bacteria| p__Actinobacteria| c__Coriobacteriia| o__Coriobacteriales| f__Coriobacteriaceae| g__Collinsella| s__aerofaciens	2.33399
	631764	k__Bacteria| p__Actinobacteria| c__Coriobacteriia| o__Coriobacteriales| f__Coriobacteriaceae| g__Adlercreutzia| s__	2.27372
	305141	k__Bacteria| p__Actinobacteria| c__Coriobacteriia| o__Coriobacteriales| f__Coriobacteriaceae| g__| s__	2.84507
	235262	k__Bacteria| p__Actinobacteria| c__Actinobacteria| o__Bifidobacteriales| f__Bifidobacteriaceae| g__Bifidobacterium| s__adolescentis	2.11671
	370225	k__Bacteria| p__Actinobacteria| c__Actinobacteria| o__Bifidobacteriales| f__Bifidobacteriaceae| g__Bifidobacterium| s__adolescentis	3.04479
	559527	k__Bacteria| p__Actinobacteria| c__Actinobacteria| o__Bifidobacteriales| f__Bifidobacteriaceae| g__Bifidobacterium| s__adolescentis	4.64015
	584375	k__Bacteria| p__Actinobacteria| c__Actinobacteria| o__Bifidobacteriales| f__Bifidobacteriaceae| g__Bifidobacterium| s__adolescentis	2.21356
	681370	k__Bacteria| p__Actinobacteria| c__Actinobacteria| o__Bifidobacteriales| f__Bifidobacteriaceae| g__Bifidobacterium| s__adolescentis	2.1735
	997439	k__Bacteria| p__Actinobacteria| c__Actinobacteria| o__Bifidobacteriales| f__Bifidobacteriaceae| g__Bifidobacterium| s__adolescentis	2.82286
	New_Reference180	k__Bacteria| p__Actinobacteria| c__Actinobacteria| o__Bifidobacteriales| f__Bifidobacteriaceae| g__Bifidobacterium| s__adolescentis	2.48243
	1142029	k__Bacteria| p__Actinobacteria| c__Actinobacteria| o__Bifidobacteriales| f__Bifidobacteriaceae| g__Bifidobacterium| s__	2.02433
	484304	k__Bacteria| p__Actinobacteria| c__Actinobacteria| o__Bifidobacteriales| f__Bifidobacteriaceae| g__Bifidobacterium| s__	3.97351
	553611	k__Bacteria| p__Actinobacteria| c__Actinobacteria| o__Bifidobacteriales| f__Bifidobacteriaceae| g__Bifidobacterium| s__	2.29214
	822770	k__Bacteria| p__Actinobacteria| c__Actinobacteria| o__Bifidobacteriales| f__Bifidobacteriaceae| g__Bifidobacterium| s__	2.21757
	787709	k__Bacteria| p__Actinobacteria| c__Actinobacteria| o__Actinomycetales| f__Actinomycetaceae| g__Actinomyces| s__	2.10892
