# Supplementary material for: Fiber Supplements Derived From Sugarcane Stem, Wheat Dextrin and Psyllium Husk Have Different In Vitro Effects on the Human Gut Microbiota
Source: Front Microbiol. 2018 Jul 20;9:1618. doi: 10.3389/fmicb.2018.01618 (PMC6060387; doi:10.3389/fmicb.2018.01618)
Supplement: Supplementary file 5 [file Table_4.XLS]

## Sheet: Table S4
#OTU ID	1.NK.0.A	1.NK.0.B	1.NK.0.C	1.NK.24.A	1.NK.24.B	1.NK.24.C	1.NK.48.A	1.NK.48.B	1.NK.48.C	1.BF.0.A	1.BF.0.B	1.BF.0.C	1.BF.24.A	1.BF.24.B	1.BF.24.C	1.BF.48.A	1.BF.48.B	1.BF.48.C	1.PH.0.A	1.PH.0.B	1.PH.0.D	1.PH.24.A	1.PH.24.B	1.PH.24.D	1.PH.48.A	1.PH.48.B	1.PH.48.D	1.NAF.0.A	1.NAF.0.B	1.NAF.0.C	1.NAF.24.A	1.NAF.24.B	1.NAF.24.C	1.NAF.48.A	1.NAF.48.B	1.NAF.48.C	2.NK.0.A	2.NK.0.B	2.NK.0.C	2.NK.24.A	2.NK.24.B	2.NK.24.C	2.NK.48.A	2.NK.48.B	2.NK.48.C	2.BF.24.A	2.BF.24.B	2.BF.24.C	2.BF.48.A
7366	5	3	8	15	8	17	14	20	21	11	8	7	4	0	9	1	1	2	6	6	10	14	11	11	6	4	9	3	6	4	38	22	10	16	11	8	0	0	0	0	0	0	0	0	0	0	0	0	0
13986	0	0	0	0	0	0	0	0	0	0	0	0	0	0	0	0	0	0	0	0	0	0	0	0	0	0	0	0	0	0	0	0	0	0	0	0	5	1	3	11	10	13	7	14	24	2	1	1	3
71331	0	0	0	4	1	3	0	0	1	0	0	0	4	4	2	0	2	2	1	1	1	29	12	15	0	2	0	0	0	0	0	1	0	0	1	0	0	1	2	1	0	2	0	0	0	3	11	14	1
107044	0	0	0	0	0	0	0	0	0	0	0	0	0	0	0	0	0	0	0	0	0	0	0	0	0	0	0	0	0	0	0	0	0	0	0	0	2	0	1	2	1	0	1	0	0	1	1	2	3
113417	0	0	0	0	0	0	0	0	0	0	0	0	0	0	0	0	0	0	0	0	0	0	0	0	0	0	0	0	0	0	0	0	0	0	0	0	0	0	0	0	0	0	0	0	0	0	0	0	0
130103	1	0	0	0	0	0	1	3	0	0	0	0	0	0	0	0	0	0	0	0	0	0	0	0	0	0	0	0	0	0	0	0	0	1	0	0	0	0	0	0	0	0	0	0	0	0	0	0	0
147100	0	0	0	1	1	1	12	6	18	0	0	0	0	0	0	0	0	0	0	0	0	1	3	0	6	2	2	0	0	0	0	1	0	8	2	6	0	0	0	0	0	0	0	0	0	0	0	0	0
151623	3	22	7	41	46	30	58	46	44	8	10	13	5	8	2	32	48	32	13	9	5	18	11	14	10	9	5	10	7	6	34	13	31	36	35	21	0	0	0	0	0	0	0	0	0	0	0	0	0
157470	0	0	0	0	0	0	0	0	0	0	0	0	0	0	0	0	0	0	0	0	0	0	0	0	0	0	0	0	0	0	0	0	0	0	0	0	0	0	0	0	0	0	0	0	0	0	0	0	0
164259	0	0	0	0	0	0	0	0	0	0	0	0	0	0	0	0	0	0	0	0	0	0	0	0	0	0	0	0	0	0	0	0	0	0	0	0	0	0	0	0	0	0	0	0	0	0	0	0	0
165118	0	0	0	0	0	0	0	0	0	0	0	0	0	0	0	0	0	0	0	0	0	0	0	0	0	0	0	0	0	0	0	0	0	0	0	0	0	0	0	0	0	0	0	0	0	0	0	0	0
168071	16	12	21	11	4	14	6	15	7	11	21	4	5	5	4	8	5	2	12	13	23	2	8	9	4	9	6	17	6	10	10	8	3	4	8	7	0	0	0	0	0	0	0	0	0	0	0	0	0
171559	8	10	6	17	8	6	0	2	1	11	6	18	12	4	6	3	7	2	53	29	55	12	17	4	0	0	0	8	8	7	5	2	9	1	2	4	1	3	1	1	0	1	0	1	1	1	0	2	0
173863	34	24	30	5	4	5	0	3	1	33	31	36	17	8	4	26	21	13	42	67	39	10	10	4	2	1	4	40	50	33	0	1	0	0	0	0	27	42	17	1	1	2	0	0	0	12	19	7	8
174885	0	0	0	0	0	0	0	0	0	0	0	0	0	0	0	0	0	0	0	0	0	0	0	0	0	0	0	0	0	0	0	0	0	0	0	0	0	0	0	0	0	0	0	0	0	0	0	0	0
175148	17	11	14	14	13	18	8	22	18	9	8	15	3	5	3	15	4	12	10	8	14	4	7	3	2	5	6	5	13	14	4	11	9	21	1	12	0	0	0	0	0	0	0	0	0	0	0	0	0
175619	0	0	0	0	0	0	0	0	0	0	0	0	0	0	0	0	0	0	0	0	0	0	0	0	0	0	0	0	0	0	0	0	0	0	0	0	0	0	0	0	0	0	0	0	0	0	0	0	0
176077	2	7	4	9	5	5	2	3	0	5	4	8	1	1	1	0	0	0	9	3	8	6	6	4	7	9	8	11	12	7	5	5	9	2	1	4	0	0	0	0	0	0	0	0	0	0	0	0	0
176775	4	4	1	8	8	5	10	8	6	4	1	2	23	22	11	19	17	18	2	6	5	39	30	41	15	31	10	4	2	8	2	8	6	3	6	8	9	11	3	18	40	15	13	17	21	23	32	27	30
176785	0	0	0	0	0	0	0	0	0	0	0	0	0	0	0	0	0	0	0	0	0	0	0	0	0	0	0	0	0	0	0	0	0	0	0	0	0	0	0	0	0	0	0	0	0	0	0	0	0
177061	37	54	41	22	10	16	12	5	7	55	46	51	37	71	47	41	30	45	69	72	38	84	53	36	27	17	11	30	48	34	6	10	7	2	0	1	16	16	29	20	34	23	0	0	1	47	59	56	82
177062	6	3	2	1	3	7	1	4	6	8	6	16	0	1	0	4	7	0	2	1	6	0	2	9	3	4	7	6	5	4	0	7	4	3	0	3	5	2	2	6	7	4	9	3	8	3	1	3	0
178183	0	0	0	0	0	0	0	0	0	0	0	0	0	0	0	0	0	0	1	0	0	0	0	0	0	0	0	0	0	0	0	0	0	0	0	0	8	14	22	90	109	83	26	20	23	2	2	4	0
178238	15	9	22	6	3	1	2	4	1	23	24	23	2	1	0	0	1	1	15	24	33	2	3	2	1	1	2	12	16	13	9	12	10	7	5	14	27	34	14	7	3	7	15	9	10	0	3	3	0
178420	4	1	3	0	1	0	2	1	3	1	0	4	0	0	0	1	0	1	1	1	2	0	0	0	0	0	0	2	1	0	0	0	1	0	0	0	25	12	4	5	9	10	23	1	7	0	0	4	0
178584	23	11	16	11	14	9	12	11	20	17	9	21	2	0	5	2	1	3	10	11	22	4	7	4	1	7	4	27	21	22	1	11	6	8	8	7	58	57	18	14	20	18	20	12	6	6	3	10	0
178708	0	1	2	0	3	5	2	4	2	3	1	1	0	0	0	0	0	0	3	4	4	7	8	3	0	6	3	0	1	0	0	2	0	0	1	2	6	4	2	2	2	6	6	0	4	2	0	1	0
179157	0	0	0	0	0	0	0	0	0	0	0	0	0	1	1	1	0	0	0	0	0	0	0	1	0	0	0	0	0	0	0	0	0	0	0	0	1	1	2	0	2	0	1	3	2	41	50	50	95
180082	66	109	82	392	361	401	449	405	446	121	91	94	1602	1472	1696	1785	1444	1866	170	184	167	825	600	499	274	288	215	114	146	271	427	369	401	340	249	396	291	441	476	258	316	429	327	748	633	1611	1341	1501	1663
180179	0	0	0	0	0	0	0	0	0	0	0	0	0	0	0	0	0	0	0	0	0	0	0	0	0	0	0	0	0	0	0	0	0	0	0	0	0	0	0	0	0	0	0	0	0	0	0	0	0
180401	0	0	0	0	1	2	0	0	0	1	0	1	0	1	1	0	2	1	4	0	0	1	0	0	0	0	0	2	2	0	1	0	0	1	0	0	0	1	0	0	0	0	0	2	0	0	0	0	0
180509	8	5	3	2	1	1	3	5	2	2	2	2	2	0	0	3	0	4	1	4	3	2	2	3	0	0	0	5	3	5	0	3	0	1	0	0	3	7	1	6	3	6	11	2	4	0	0	0	0
180713	7	0	1	5	0	3	6	6	4	4	3	1	0	2	0	0	1	1	2	7	6	1	5	3	1	2	0	5	2	4	2	2	4	0	1	3	0	0	0	0	0	0	1	0	0	0	0	0	0
182036	20	5	12	8	5	5	0	0	3	14	4	21	3	2	2	8	7	8	11	19	12	3	3	3	3	0	0	8	19	14	0	4	0	2	1	0	4	8	0	6	7	18	12	3	0	1	0	2	1
182133	4	2	5	2	2	9	1	11	1	7	3	5	1	4	1	5	3	1	3	1	1	1	1	2	3	2	1	4	8	6	14	12	11	12	12	4	10	3	4	6	4	7	4	1	2	1	0	2	1
183104	29	30	28	47	51	83	52	70	87	18	25	37	3	7	8	6	3	11	13	19	20	4	12	18	10	11	11	48	37	45	91	65	53	81	87	60	0	0	0	0	0	0	0	0	0	0	0	0	1
183395	97	77	79	165	170	179	233	193	163	89	62	78	59	54	58	55	57	51	91	119	99	242	158	139	78	54	50	58	47	34	178	145	96	208	138	111	0	0	0	0	0	0	0	0	0	0	0	0	0
183480	282	239	286	279	305	316	171	160	181	310	264	313	246	273	281	267	275	273	294	273	349	607	420	481	320	291	339	221	200	154	278	210	220	376	291	220	0	1	0	2	0	0	0	0	0	1	0	1	0
183517	0	0	0	0	0	0	0	0	0	0	0	0	0	0	0	0	0	0	0	0	0	0	0	0	0	0	0	0	0	0	0	0	0	0	0	0	0	0	0	0	0	0	0	0	0	0	0	0	0
184561	1	4	3	2	5	4	2	2	0	1	0	3	1	2	1	1	5	3	0	1	0	1	1	1	2	1	2	3	2	5	9	7	2	4	8	5	27	19	22	20	14	18	25	33	33	10	25	22	14
184833	0	0	0	0	0	0	0	0	0	0	0	0	0	0	1	0	0	0	0	0	0	0	0	0	0	0	0	0	0	0	0	0	0	0	0	0	0	1	0	0	0	0	0	0	0	0	0	0	0
185659	0	0	0	0	0	0	0	0	0	0	0	0	0	0	0	0	0	0	0	0	0	0	0	0	0	0	0	0	0	0	0	0	0	0	0	0	0	0	0	0	0	0	0	0	0	0	0	0	0
185888	0	0	0	1	0	1	1	1	2	0	0	0	2	0	1	0	0	0	0	1	0	19	10	4	2	0	1	0	0	0	0	0	1	0	0	0	1	1	2	1	0	1	0	0	0	7	6	8	1
186233	0	0	0	0	0	0	0	0	0	0	0	0	0	1	2	6	3	1	0	0	0	0	0	0	0	0	0	0	0	0	0	1	0	0	0	0	0	0	0	0	0	0	0	0	0	1	0	0	0
186633	1	2	3	5	1	2	3	4	3	0	3	2	8	4	8	3	5	3	0	0	0	0	0	0	0	0	0	1	1	3	1	3	0	0	1	2	13	4	7	11	13	16	5	6	6	13	8	5	7
186851	3	1	5	0	0	0	0	0	0	2	4	5	3	4	10	2	12	3	2	1	4	1	1	1	3	4	7	2	6	4	0	0	0	0	0	0	0	0	0	0	0	0	0	0	0	0	0	0	0
186896	22	18	27	3	13	9	7	16	5	13	5	32	0	0	0	4	4	4	12	7	9	3	10	5	1	3	0	12	10	12	3	11	7	7	1	1	24	20	2	6	18	7	8	2	7	3	1	3	1
187267	2	1	2	0	0	0	0	0	0	2	1	1	0	0	0	0	0	0	2	2	0	0	0	1	0	0	0	3	0	0	0	0	0	0	0	0	0	0	0	0	0	0	0	0	0	0	0	0	0
187490	4	2	2	2	2	5	5	1	2	2	2	4	3	0	7	3	3	0	3	3	1	1	2	2	0	0	1	1	2	4	3	3	2	3	2	2	5	6	6	18	9	7	70	20	16	4	9	8	16
187492	0	0	0	0	0	0	0	0	0	0	0	0	0	0	0	0	0	0	0	0	0	0	0	0	0	0	0	0	0	0	0	0	0	0	0	0	0	0	0	0	0	0	0	0	0	0	0	0	0
187504	89	42	71	28	42	24	10	23	13	58	55	61	22	22	15	41	35	31	56	62	56	25	16	20	11	6	17	43	82	72	9	43	6	17	1	6	13	17	3	15	18	40	28	25	15	6	4	4	8
187623	0	2	2	3	4	5	6	6	10	1	1	0	6	3	3	5	3	4	6	0	1	13	16	3	0	3	2	1	1	0	1	2	1	1	2	2	1	5	5	4	8	4	2	17	4	31	42	22	2
188079	1	1	1	0	0	0	0	1	0	0	0	1	0	0	1	0	0	0	0	0	1	0	0	0	0	0	0	1	0	1	0	0	0	0	0	1	18	8	6	7	8	9	24	0	2	0	0	0	0
188316	11	4	13	17	10	8	9	10	14	9	8	12	0	0	2	3	10	1	6	7	11	2	5	6	1	0	0	2	11	13	2	0	0	0	2	0	2	2	2	4	5	13	12	7	2	1	1	5	2
189011	16	24	32	13	12	14	9	19	10	12	21	22	6	6	4	4	6	10	38	20	18	8	7	4	2	12	8	13	25	16	14	13	15	8	17	7	0	0	0	0	0	1	0	0	0	0	0	0	0
189548	8	14	6	7	11	5	2	0	2	12	17	5	76	81	90	45	40	48	5	5	13	3	3	6	2	0	0	25	18	25	11	12	7	6	0	3	0	1	0	0	0	1	0	0	0	0	0	0	0
189592	3	2	0	4	1	2	1	2	3	1	5	4	4	1	6	6	2	6	8	5	5	0	3	0	0	0	0	0	9	3	0	0	1	0	1	0	41	45	9	18	15	14	21	5	3	6	8	8	2
189782	6	1	3	4	8	8	4	12	6	1	1	2	0	0	0	0	0	0	5	4	1	0	2	6	0	3	0	0	1	3	3	0	1	5	1	1	10	20	5	7	18	10	22	5	11	2	0	0	0
189920	1	1	1	4	0	4	0	0	0	4	0	2	21	14	7	20	8	7	5	2	3	52	39	25	8	14	5	0	2	1	0	1	0	1	0	0	0	2	1	0	0	0	0	0	0	1	7	2	0
189998	0	0	0	0	0	0	0	0	0	0	0	0	0	0	0	0	0	0	0	0	0	0	0	0	0	0	0	0	0	0	0	0	0	0	0	0	0	0	0	0	0	0	0	0	0	0	0	0	0
190226	0	0	0	0	0	0	0	0	0	0	0	0	0	0	0	0	0	0	0	0	1	0	0	0	0	0	0	0	0	0	0	0	0	0	0	0	0	0	0	0	0	0	0	0	0	0	0	0	0
190534	0	0	0	0	0	0	1	0	0	0	1	0	0	0	0	0	0	0	0	0	0	0	0	0	1	0	0	0	2	0	0	0	0	0	1	0	0	0	0	0	0	1	0	1	1	0	0	0	1
190913	0	0	0	0	0	0	2	0	2	0	0	1	19	4	4	23	24	26	1	0	0	5	5	6	8	21	2	0	0	0	0	1	0	0	0	5	0	0	0	0	0	0	0	0	0	14	7	13	4
191251	17	17	18	61	66	69	80	67	64	34	23	23	3192	2706	2547	5122	3917	3626	38	42	18	118	100	60	38	35	43	22	106	421	34	77	57	45	29	293	2	5	1	0	0	0	1	0	1	1	1	1	4
191849	0	1	1	2	4	3	4	1	0	0	0	0	0	0	0	0	0	0	0	0	0	0	0	0	0	0	0	0	0	0	0	4	4	4	1	0	0	0	0	0	0	0	0	0	0	0	0	0	0
191919	27	25	20	6	16	15	6	9	9	22	26	28	4	5	1	4	4	4	7	17	9	6	19	7	3	2	5	15	34	34	2	8	5	14	15	7	79	77	24	37	50	61	48	3	11	12	8	10	3
192015	11	9	10	7	5	6	4	4	10	15	11	22	1	3	1	3	7	3	11	12	19	2	21	17	1	2	2	15	21	26	1	6	5	4	2	10	21	24	9	15	18	12	22	5	9	4	4	7	1
192066	7	8	5	2	2	1	0	2	4	5	5	9	3	3	0	5	5	8	7	4	8	12	28	7	3	3	0	4	5	8	1	5	10	0	0	1	24	34	8	14	26	5	25	5	8	7	5	9	1
192536	11	6	6	6	4	3	2	4	2	2	4	14	11	4	5	11	7	13	8	9	5	5	3	2	0	3	0	10	6	13	0	2	2	1	2	0	100	63	16	34	26	28	8	5	7	31	23	30	17
192625	13	6	6	8	2	5	3	4	9	6	3	13	17	7	11	10	5	3	4	2	8	0	1	0	0	0	0	1	7	9	0	4	2	0	1	2	105	103	31	59	68	56	71	11	13	32	32	31	8
192676	0	2	1	1	1	4	2	4	0	8	2	3	2	1	2	2	1	1	1	6	6	0	0	1	0	0	0	0	2	1	1	1	2	0	0	1	43	37	19	21	20	20	22	8	10	6	2	3	0
192684	0	2	1	2	4	7	0	0	1	0	0	4	8	1	6	8	6	3	8	3	3	108	81	17	1	2	1	0	0	3	0	0	0	1	0	0	0	6	2	1	1	0	0	2	0	5	11	12	0
192834	15	3	11	4	1	10	5	8	6	9	2	12	6	2	0	1	6	4	6	2	2	2	5	1	5	1	0	8	9	13	1	7	3	5	4	2	8	1	7	5	10	3	3	3	2	3	3	0	0
192839	0	0	0	0	0	0	0	0	0	0	0	0	0	0	0	0	0	0	0	0	0	1	1	1	0	3	0	0	0	0	0	0	0	0	0	0	0	0	0	0	0	0	0	0	0	0	0	1	1
193148	0	0	1	0	0	0	0	0	0	1	0	2	0	0	0	0	0	1	0	0	0	0	0	0	1	1	1	0	0	3	0	0	0	1	0	0	0	2	1	0	1	0	0	0	0	0	0	3	1
193233	0	0	1	1	3	2	2	1	2	4	1	0	103	48	54	113	93	90	0	0	0	49	48	66	13	16	9	0	4	16	0	1	0	2	0	6	0	1	1	0	1	0	0	1	0	47	50	73	7
193240	0	0	1	0	1	3	2	0	1	0	0	0	0	0	0	0	0	0	0	0	0	0	0	0	0	0	0	0	0	1	0	0	3	7	0	1	7	5	18	20	15	13	27	16	35	4	5	3	3
193484	19	10	10	4	6	3	1	1	6	15	6	18	3	5	3	4	2	2	13	5	8	10	18	13	9	11	10	9	18	12	1	7	1	2	2	3	35	36	7	11	14	17	6	1	2	2	0	4	0
193744	2	1	2	3	1	6	0	0	0	1	0	1	0	1	2	2	3	0	1	0	0	0	0	2	1	1	1	0	2	3	6	9	5	8	10	7	1	0	0	3	1	1	0	2	1	0	1	0	2
193769	3	4	2	3	1	0	2	2	5	1	0	2	0	0	0	0	0	0	3	5	3	0	2	0	1	0	0	0	5	2	1	5	1	0	1	2	27	15	8	9	18	10	8	0	0	0	0	1	0
193778	55	21	21	14	7	3	2	3	3	23	18	22	11	7	3	14	13	8	27	25	30	7	6	5	2	2	4	12	21	32	2	4	5	2	4	1	6	12	3	10	2	11	16	5	3	2	0	2	2
194104	6	6	3	2	1	6	3	2	2	7	5	7	3	3	1	0	2	2	18	12	18	7	12	7	1	2	1	8	13	15	1	6	7	0	1	4	11	25	6	8	9	13	10	9	9	0	3	3	1
194236	17	5	9	6	2	2	2	1	1	10	12	15	1	3	2	1	0	1	17	8	20	2	3	2	0	1	0	3	6	12	5	3	7	1	2	8	23	17	6	10	6	12	7	2	4	0	3	3	3
194512	17	13	14	18	6	6	8	39	18	12	12	11	4	1	1	1	5	0	2	12	12	4	8	3	1	2	0	10	14	19	3	9	7	2	6	10	57	43	25	29	41	34	65	17	21	12	5	6	0
194734	9	10	9	8	11	2	12	26	18	5	12	8	1	0	0	0	0	0	22	17	28	0	1	0	0	5	0	10	9	7	0	2	1	0	0	0	0	0	0	0	0	0	0	1	0	0	0	0	0
194735	0	0	0	0	0	0	0	0	0	0	0	0	0	0	0	0	0	0	0	0	0	0	0	0	0	0	0	0	0	0	0	0	0	0	0	0	0	0	0	0	0	0	0	0	0	0	0	0	0
194924	6	7	11	2	0	0	0	0	1	1	5	11	2	4	0	0	0	0	4	7	6	1	1	0	0	0	0	3	4	6	1	1	0	0	0	0	18	18	4	5	9	8	5	0	0	1	1	3	0
195211	0	0	0	0	0	0	0	0	0	0	0	0	0	0	0	0	0	0	0	0	0	0	0	0	0	0	0	0	0	0	0	0	0	0	0	0	0	0	0	0	0	0	0	0	0	0	0	0	0
195222	0	0	0	0	0	0	0	0	0	0	0	0	0	0	0	0	0	0	0	0	0	0	0	0	0	0	0	0	0	0	0	0	0	0	0	0	0	0	0	0	0	0	0	0	0	0	0	0	0
195466	0	0	0	0	0	0	0	0	0	0	0	0	0	0	0	0	0	0	0	0	0	0	0	0	0	0	0	0	0	0	0	0	0	0	0	0	0	0	0	0	0	0	0	0	0	0	0	0	0
195508	0	0	0	2	2	0	1	1	1	0	1	1	1	1	2	1	2	2	1	0	0	53	36	59	10	25	14	0	0	1	1	0	0	0	0	1	3	0	0	1	1	2	1	0	0	2	6	6	0
195946	0	1	2	1	0	1	4	4	7	1	2	1	1	3	2	1	3	3	3	1	1	370	704	664	1775	1436	1143	0	0	2	1	1	0	4	4	1	1	23	0	0	0	1	2	0	0	0	0	0	0
196219	0	0	0	0	0	0	0	0	0	0	0	0	12	3	5	18	9	10	0	0	0	0	0	0	0	0	0	0	0	1	0	0	0	0	0	0	1	2	0	0	0	0	0	0	0	5	4	8	0
196315	0	0	0	0	0	0	1	0	0	0	0	0	0	0	0	0	0	2	0	0	1	0	2	1	0	2	0	0	0	0	0	1	1	1	0	0	5	1	0	3	0	2	7	6	0	0	0	0	1
196386	0	0	0	0	0	0	0	0	0	0	0	0	0	0	0	0	0	0	0	0	0	0	0	0	0	0	0	0	0	0	0	0	0	0	0	4	38	40	68	17	27	17	21	22	5	27	13	28	18
196513	12	11	11	10	6	10	4	32	26	8	7	23	0	0	1	0	0	0	20	19	22	3	1	2	0	2	0	11	11	15	0	0	0	0	0	0	0	0	0	0	0	0	0	0	0	0	0	0	0
196664	0	1	1	5	2	1	1	5	1	2	0	1	33	22	18	29	42	26	2	0	0	108	52	109	28	28	12	0	0	6	1	1	2	0	0	4	2	4	2	4	1	2	1	3	1	16	32	47	6
196731	4	8	7	3	13	8	10	9	3	3	4	4	5	3	1	3	8	3	3	3	1	0	4	4	3	0	0	5	6	6	7	4	10	17	16	6	8	8	8	15	9	11	5	2	1	3	1	7	2
196893	85	107	86	192	255	234	331	279	250	77	101	70	36	22	34	1	3	4	47	77	42	27	57	72	25	40	22	89	120	84	260	202	222	235	254	272	560	479	357	427	501	461	257	327	331	37	12	56	2
197022	18	13	18	5	1	2	2	0	1	13	5	14	3	1	2	3	3	3	8	5	17	5	6	4	1	2	0	8	10	19	3	3	8	5	3	4	58	32	16	15	18	31	35	5	11	1	1	7	1
197052	0	0	0	0	0	0	3	0	2	0	0	0	0	1	1	0	3	1	0	0	0	43	38	31	20	33	15	1	0	0	0	0	0	0	0	0	0	0	0	0	0	0	0	0	0	0	0	0	0
197072	0	1	0	0	0	0	0	0	0	1	0	0	22	3	5	28	12	3	4	1	5	0	3	2	0	0	0	0	0	0	0	0	0	0	0	0	1	3	2	0	0	0	0	0	0	20	28	30	1
197111	215	210	211	397	326	457	218	175	226	207	228	233	160	169	208	97	122	145	358	298	217	491	396	336	70	92	68	209	204	143	179	195	236	149	84	115	0	2	0	0	0	0	1	1	0	0	0	1	0
197397	6	5	1	4	2	3	5	6	16	4	3	4	1	3	2	0	2	1	1	2	1	0	1	1	0	1	0	1	2	2	2	9	4	8	9	5	2	2	5	2	10	3	5	4	3	2	1	3	0
197402	0	0	4	1	0	1	0	3	0	1	1	1	1	0	1	3	0	1	1	2	1	2	7	6	3	3	5	2	4	2	2	1	0	2	0	1	0	3	0	1	3	0	0	2	0	2	2	4	4
197807	17	4	18	3	5	3	10	10	16	8	5	13	0	0	0	0	0	0	33	38	43	1	0	0	0	2	0	9	19	4	0	1	0	0	0	0	0	1	0	0	0	0	0	0	0	0	0	0	0
198190	0	0	2	1	2	2	2	3	0	0	0	0	84	83	85	165	113	94	1	1	0	3	1	4	1	0	2	0	3	14	0	3	2	3	5	9	0	0	0	0	0	0	0	0	0	5	3	6	7
198449	2	0	1	2	0	3	0	1	0	0	0	2	0	0	0	1	0	0	4	1	2	30	29	35	6	10	3	0	1	0	0	0	1	0	1	0	5	4	1	0	0	0	0	0	0	3	3	1	3
198555	7	2	1	1	2	0	0	3	2	4	1	4	0	1	0	0	0	0	3	1	2	2	1	5	0	1	0	1	0	4	0	1	1	0	1	0	13	11	5	2	10	3	0	0	0	0	1	0	1
198626	20	9	16	17	11	12	17	11	7	7	3	18	2	1	1	2	0	0	7	6	8	7	10	5	1	3	0	8	12	18	6	14	3	6	1	4	27	25	7	9	10	10	33	7	8	2	2	2	0
198814	6	7	12	15	25	9	27	32	36	6	13	6	2	4	1	4	0	2	14	17	16	18	9	27	10	13	13	5	10	6	38	35	32	52	51	42	0	1	0	0	0	0	1	1	0	0	0	0	0
198866	2	7	4	14	8	11	8	5	11	2	5	6	48	37	34	53	64	34	13	4	2	20	20	13	6	7	7	4	4	10	9	16	9	10	2	18	8	13	15	7	6	10	8	19	16	33	40	34	45
199070	1	0	1	0	0	0	0	0	0	2	0	2	0	0	0	1	0	0	2	1	1	0	1	0	0	0	0	0	1	1	1	0	0	0	2	5	191	198	211	182	166	108	114	205	173	43	32	52	29
199190	0	4	0	0	3	4	2	1	1	2	2	2	1	2	0	0	2	1	10	3	3	2	4	4	1	0	0	0	2	0	4	1	5	0	6	0	7	3	2	5	6	5	0	2	4	7	1	2	0
199226	0	0	0	0	0	0	0	0	0	0	0	0	0	0	0	0	0	0	0	0	0	0	0	0	0	0	0	0	0	0	0	0	0	0	0	0	0	0	0	0	0	0	0	0	0	0	0	0	0
199245	122	132	110	57	48	31	33	35	42	66	103	82	9	8	9	12	12	21	40	41	54	14	22	34	10	6	6	69	128	107	69	93	104	138	112	167	1	3	0	1	1	2	1	1	0	0	0	1	0
199301	7	1	11	0	0	0	0	0	0	7	7	11	2	1	0	0	0	0	14	23	37	1	2	1	0	0	0	10	10	14	0	0	0	0	0	1	16	15	7	1	7	0	3	0	1	4	1	0	0
199337	0	0	0	0	0	0	0	0	0	0	0	0	0	0	0	0	0	0	0	0	0	0	0	1	0	0	0	0	0	0	0	0	0	0	0	0	0	0	0	0	0	0	0	0	0	0	0	0	0
199543	0	0	0	0	0	0	0	0	0	0	0	0	0	0	0	0	0	0	2	1	0	0	0	0	0	0	0	0	0	0	0	0	0	0	0	0	0	0	0	0	1	0	1	0	1	0	0	0	1
205241	0	0	0	0	0	0	2	1	0	0	0	0	0	0	0	0	0	0	0	0	0	0	0	0	0	1	0	0	0	0	0	0	0	1	1	1	0	0	0	0	0	0	0	0	0	0	0	0	0
206887	1	0	0	3	1	1	0	1	2	1	1	1	0	0	0	0	1	1	1	0	0	0	0	0	0	0	0	0	0	0	3	1	1	1	0	1	7	8	8	9	9	8	10	10	13	2	0	1	1
207994	0	0	0	0	0	0	0	0	0	0	0	0	0	0	0	0	0	0	0	0	0	0	0	0	0	0	0	0	0	0	0	0	0	0	0	0	5	2	9	6	5	2	19	12	12	0	2	4	0
208790	0	0	0	0	0	0	0	0	0	0	0	0	0	0	0	0	0	0	0	0	0	0	0	0	0	0	0	0	0	0	0	0	0	0	0	0	1	1	1	0	0	0	0	0	0	0	0	0	0
213671	8	6	14	26	30	21	14	13	18	8	12	16	68	68	81	62	57	63	23	15	19	25	13	13	18	17	17	19	7	21	14	17	15	23	18	10	0	0	0	0	0	0	0	0	1	0	0	0	0
213870	2	3	1	3	2	0	11	7	8	2	3	7	1	1	0	0	0	0	5	1	0	4	2	2	11	0	4	2	1	2	5	1	3	29	8	18	0	0	0	0	0	0	0	0	0	0	0	0	0
214031	0	1	0	2	3	5	27	19	27	0	0	0	4	1	2	3	1	4	0	0	5	0	3	2	9	10	6	0	0	0	6	0	2	16	10	16	0	0	0	0	0	0	0	0	0	0	0	0	0
214036	33	13	24	68	46	39	56	58	64	22	17	30	4	1	0	0	0	2	19	38	28	16	16	16	3	1	0	22	17	14	39	32	36	16	17	12	0	0	0	0	0	0	0	0	0	0	0	0	0
215097	0	0	0	0	0	0	0	0	0	0	0	0	0	0	0	0	0	0	0	0	0	0	0	0	0	0	0	0	0	0	0	0	0	0	0	0	0	0	0	0	0	0	0	0	0	0	0	0	0
216599	0	0	0	0	0	0	0	0	0	0	0	0	0	0	0	0	0	0	0	0	0	0	0	0	0	0	0	0	0	0	0	0	0	0	0	0	0	0	0	0	0	0	0	0	0	0	0	0	0
217734	1	0	2	0	0	0	0	3	0	0	1	0	0	0	1	0	0	0	0	0	0	0	1	0	0	1	0	1	0	0	0	0	1	1	1	0	0	0	2	0	1	1	0	0	0	0	0	0	0
219959	0	0	0	0	0	0	0	0	0	0	0	0	0	0	0	0	0	0	0	0	0	0	0	0	0	0	0	0	0	0	0	0	0	0	0	0	0	0	0	0	0	0	0	0	0	0	0	0	0
225846	0	0	0	0	0	0	0	0	0	0	1	0	0	0	1	0	0	0	0	0	0	1	0	0	1	0	0	1	2	0	1	0	3	1	0	1	0	0	0	0	0	0	0	0	0	0	0	0	0
227565	1	0	0	0	0	0	2	1	1	0	0	0	0	0	0	0	0	0	0	1	0	1	0	3	6	7	8	0	0	0	0	0	0	0	0	0	0	0	0	0	0	0	0	0	0	0	0	0	0
227819	8	3	10	32	13	25	65	30	40	6	3	6	2	2	3	0	2	1	13	11	5	6	8	16	4	7	3	12	4	4	1	17	11	13	18	10	0	0	0	0	0	0	0	0	0	0	0	0	0
228061	0	0	0	0	0	0	0	0	0	0	0	0	0	0	0	0	0	0	0	0	1	0	1	0	0	0	0	0	0	0	0	0	0	0	0	0	0	0	0	0	0	0	0	0	0	0	0	0	0
232900	0	0	0	1	1	0	0	0	0	0	0	0	0	0	0	0	0	0	0	0	0	0	0	0	0	0	1	0	0	0	0	0	0	0	0	1	0	0	0	0	0	0	0	0	0	0	0	0	0
235262	1	2	5	7	4	6	5	11	4	3	6	3	1	1	5	1	2	2	1	2	2	0	3	3	0	3	4	5	3	9	6	15	8	6	9	8	5	3	4	5	3	3	20	5	6	1	2	3	2
249142	3	1	2	26	19	18	0	3	12	0	1	5	8	3	3	0	0	0	4	5	3	16	9	14	1	5	2	5	5	1	9	10	3	4	0	1	0	0	1	1	1	0	2	0	0	0	0	1	0
249776	0	0	0	0	0	0	0	0	0	0	0	0	0	0	0	0	0	0	0	0	0	0	0	0	0	0	0	0	0	0	0	0	0	0	0	0	0	0	0	0	0	0	0	0	0	0	0	0	0
252823	0	0	0	0	0	1	0	0	0	0	0	0	0	0	0	0	0	0	0	1	0	0	0	1	0	0	0	0	0	0	0	0	2	0	0	0	0	0	0	0	0	1	0	0	0	0	0	0	1
258099	0	2	0	1	0	3	5	4	7	1	0	0	0	0	1	0	0	0	0	0	1	0	2	0	1	1	0	0	0	2	6	0	2	5	1	1	0	1	0	3	6	10	1	14	7	3	1	1	3
262095	18	8	12	4	5	2	3	0	2	4	8	8	0	1	2	0	2	1	2	2	1	2	3	6	0	0	0	11	5	4	6	20	6	19	6	6	38	31	49	51	43	44	4	8	10	17	18	13	7
271214	1	0	1	0	0	2	0	0	0	0	1	0	0	0	0	0	0	1	2	1	1	1	1	2	0	2	0	0	1	1	1	0	0	0	1	21	573	904	837	57	71	126	27	74	78	1036	1491	1049	114
276149	0	1	0	1	0	2	5	1	7	0	1	1	18	7	18	16	12	10	2	6	3	7	5	2	2	0	3	0	0	0	0	2	2	3	1	1	1	1	0	0	2	1	1	4	1	5	4	3	10
278684	0	0	0	0	0	0	0	0	0	0	0	0	0	0	0	0	0	0	0	0	0	0	0	0	0	0	0	0	0	0	0	0	0	0	0	0	0	0	0	0	0	0	0	0	0	0	0	0	0
290468	11	2	7	11	11	10	15	10	18	3	5	7	4	1	1	2	0	0	2	3	4	3	14	12	7	12	3	1	7	3	3	19	10	11	9	11	38	29	7	31	44	23	28	5	8	1	1	1	1
294791	5	8	7	23	27	20	18	25	18	14	8	6	1	4	2	1	0	0	6	12	8	3	1	2	0	4	0	8	9	10	2	5	2	0	0	2	0	0	0	0	0	0	0	0	0	0	0	0	0
295085	3	3	2	5	5	8	5	9	21	4	5	2	2	2	0	0	0	1	0	3	1	0	1	5	0	3	6	1	5	4	5	6	9	6	12	14	1	2	6	6	6	5	6	6	3	0	3	2	0
296394	2	1	1	1	3	2	0	0	0	2	0	0	0	0	0	0	1	0	0	3	1	0	1	0	1	0	0	2	1	1	1	3	3	0	0	0	0	0	0	0	0	0	0	0	0	0	0	0	0
296960	15	8	6	0	0	1	0	0	0	10	25	8	0	0	0	0	0	0	15	8	23	0	0	0	0	1	0	25	19	16	2	2	0	0	0	0	0	0	0	0	0	0	0	0	0	0	0	0	0
297872	26	7	13	2	0	1	0	0	0	9	12	25	1	0	2	0	0	0	46	34	37	0	5	0	0	0	0	14	11	18	0	0	0	0	0	0	8	7	0	1	2	4	2	1	2	0	1	0	1
298942	5	4	8	3	8	12	0	10	8	4	4	6	5	2	3	5	6	3	1	5	0	4	4	5	0	0	0	6	3	10	5	2	8	4	0	2	118	58	27	62	90	93	216	37	42	6	8	22	2
300136	2	1	1	3	3	2	0	2	0	4	1	0	1	6	2	0	2	1	1	0	1	1	0	0	0	0	1	1	1	2	0	0	3	0	2	2	25	17	10	12	13	18	15	14	13	4	1	8	1
300378	0	0	0	0	0	0	0	0	0	0	0	0	0	0	0	0	0	0	0	0	0	0	0	0	0	0	0	0	0	0	0	0	0	0	2	0	0	0	0	0	0	0	0	0	0	0	0	0	0
300855	2	9	8	22	25	10	48	38	32	5	12	5	3	2	0	2	3	0	4	8	3	18	5	12	7	13	2	8	5	9	53	33	45	84	64	90	0	0	0	0	0	0	0	0	0	0	0	0	0
301498	3	3	1	0	1	0	0	1	1	1	0	1	0	0	0	0	0	1	0	1	2	1	0	0	0	0	0	0	0	2	0	0	0	0	0	0	0	0	0	1	1	1	0	0	0	0	0	0	0
301578	2	7	0	9	3	6	1	0	0	3	2	5	2	2	0	2	0	1	8	11	10	5	7	1	0	0	0	0	0	1	5	5	3	2	0	1	1	1	4	0	1	0	1	1	1	0	7	1	1
302165	32	19	23	25	39	37	57	68	58	18	17	25	10	9	7	7	9	4	35	24	22	36	25	28	21	23	19	20	19	15	42	34	32	112	67	72	0	0	0	0	0	0	0	0	0	0	0	0	0
302746	7	4	11	0	1	1	0	2	0	8	4	9	5	1	0	1	0	0	20	9	10	2	4	4	0	0	1	7	8	13	0	1	0	0	1	0	27	30	9	6	8	9	6	1	2	2	3	2	0
303498	0	0	0	0	0	0	0	0	0	0	0	0	0	0	0	0	0	0	0	0	0	0	0	0	0	0	0	0	0	0	0	0	0	0	0	0	0	0	0	0	0	0	0	0	0	0	0	0	0
304211	78	52	57	35	63	29	24	38	33	71	66	85	28	26	21	11	16	11	122	106	87	16	30	26	5	15	6	45	99	76	21	42	52	24	19	25	0	3	0	0	0	0	0	2	0	0	0	0	1
305016	49	42	46	17	16	13	0	3	12	61	56	53	4	3	2	0	1	0	85	93	88	16	11	9	6	8	2	59	62	38	12	6	13	10	15	7	13	15	9	4	2	7	4	26	5	0	2	3	0
305141	23	18	25	41	43	47	38	34	46	27	32	21	10	20	14	4	6	8	10	10	14	9	5	9	7	9	8	32	25	45	55	68	67	51	23	33	0	0	0	0	0	0	0	0	0	0	0	0	0
305318	4	4	3	5	0	6	4	3	6	3	1	8	0	0	0	3	1	0	14	13	13	0	3	0	0	0	0	4	1	4	0	0	0	0	0	0	0	0	0	1	0	0	0	0	0	0	0	0	0
309391	27	6	13	10	6	1	14	6	12	12	16	28	3	4	1	5	7	5	7	14	10	5	15	8	9	12	5	19	15	21	9	11	8	7	10	11	46	31	15	15	20	17	8	4	3	7	9	7	1
309433	0	0	0	0	0	0	0	0	0	1	1	0	1	0	0	0	0	0	1	3	0	0	0	1	0	0	0	0	0	0	0	0	0	1	3	0	0	1	1	1	1	0	0	0	2	0	0	0	0
309720	0	2	2	1	4	2	3	7	4	1	1	0	0	1	0	0	0	0	1	1	1	3	0	2	0	0	1	0	0	1	5	0	0	3	4	13	4	5	1	6	0	8	2	9	2	1	0	0	3
310886	9	6	15	7	2	18	6	0	7	11	16	17	4	7	23	11	1	12	39	26	19	23	10	5	2	1	9	13	14	7	9	3	2	5	4	0	0	0	0	0	0	0	0	0	0	0	0	0	0
310979	3	3	8	10	6	5	7	2	2	4	6	5	9	12	14	0	1	1	8	5	12	8	11	10	7	4	4	6	2	4	3	14	8	5	3	0	0	0	0	0	0	0	0	0	0	0	0	0	0
311947	3	2	2	3	0	1	2	0	0	0	0	0	0	0	0	2	0	1	1	0	1	3	1	5	3	0	0	3	1	1	1	0	1	1	0	3	0	0	0	0	0	0	0	0	0	0	0	0	0
311961	0	0	0	1	0	1	1	0	3	0	0	0	0	0	0	0	0	0	3	0	0	0	0	1	0	0	0	2	0	0	0	0	1	0	4	0	0	3	1	3	7	6	8	15	14	1	2	4	1
312743	5	0	1	7	9	7	5	5	12	1	2	1	3	0	0	0	0	0	1	0	1	0	1	4	1	2	0	1	1	4	1	4	1	3	1	2	37	15	10	17	27	19	21	6	7	0	0	3	0
314582	10	11	8	19	13	19	6	5	5	12	7	7	3	6	7	5	4	3	19	11	9	15	16	10	4	2	9	8	5	13	3	4	9	2	0	8	0	1	0	1	0	1	0	0	0	1	2	3	2
314996	5	3	3	5	4	2	6	7	4	5	6	3	0	0	0	0	0	0	10	11	9	0	0	0	0	0	0	2	6	2	1	1	1	0	0	0	1	0	0	0	0	0	0	0	0	0	0	0	0
315846	1	0	2	4	2	2	2	3	5	1	0	0	0	0	2	1	0	0	4	3	0	5	2	1	0	0	0	1	0	1	1	0	2	4	5	1	0	0	0	0	0	0	0	0	0	0	0	0	0
316761	0	0	0	1	0	1	1	4	3	0	0	0	0	0	0	0	1	0	0	0	0	13	2	14	17	30	13	0	0	0	0	0	0	1	0	1	0	0	0	0	0	0	0	0	0	0	0	0	0
316911	0	0	0	0	0	0	0	0	0	0	0	0	0	0	0	0	0	0	0	0	0	0	0	0	0	0	0	0	0	0	0	0	0	0	0	0	0	0	0	0	0	0	0	0	0	0	0	0	0
319097	182	175	211	95	94	122	51	61	58	178	213	142	8	5	14	0	0	0	203	176	169	18	34	40	1	6	12	193	212	213	42	79	60	12	22	24	0	0	0	0	0	0	0	0	0	0	0	0	0
319455	3	1	0	2	1	5	11	7	7	3	3	1	3	1	1	2	2	0	3	5	5	3	0	0	1	2	0	1	3	8	0	1	0	0	3	4	0	0	1	2	4	3	3	1	9	0	0	0	1
320483	19	15	18	30	15	21	12	2	9	11	10	19	29	13	19	19	25	23	42	29	24	49	45	38	25	20	31	11	20	19	7	10	5	4	3	7	0	1	0	1	1	0	0	0	0	5	5	7	4
321735	8	12	9	231	160	180	181	160	200	9	11	5	2	13	8	9	8	5	16	60	22	83	41	90	19	47	30	11	9	7	7	9	4	4	6	1	0	0	0	0	0	0	0	0	0	0	0	0	0
321902	55	33	29	4	9	12	1	2	4	29	25	52	13	9	8	2	0	0	49	54	49	3	8	5	0	0	2	28	57	53	2	2	0	0	3	1	162	121	39	38	31	46	45	6	10	12	13	12	4
322258	20	22	21	157	126	155	334	310	337	14	18	29	55	59	57	129	103	105	16	39	15	43	68	72	43	88	55	20	18	32	49	65	36	139	97	125	0	0	0	0	1	0	0	5	1	1	1	0	0
323231	5	3	7	7	11	10	4	1	0	4	5	8	5	2	4	3	2	2	22	17	24	10	21	5	1	0	1	4	7	9	1	2	3	0	2	4	10	11	9	1	0	0	1	1	0	0	3	3	0
323778	16	18	23	0	2	1	3	0	0	22	21	20	5	2	1	2	1	0	20	20	18	0	8	9	6	6	7	38	10	20	1	1	0	0	0	0	26	20	5	0	1	2	1	0	0	13	12	15	0
323818	35	54	45	38	35	31	55	58	55	48	45	41	54	63	57	46	29	36	70	49	67	26	35	33	17	15	16	40	30	44	87	45	48	90	66	76	0	0	1	1	0	0	1	0	0	0	0	0	0
323862	8	3	1	7	3	5	5	4	9	1	1	1	10	8	11	6	8	10	1	0	3	2	1	1	0	2	1	4	7	8	1	5	3	1	1	1	18	18	15	24	23	20	13	8	7	19	11	22	16
327209	24	17	18	10	17	14	8	9	5	15	8	10	8	1	2	6	1	1	12	14	9	13	11	11	18	30	20	9	20	11	26	10	10	15	23	11	0	0	0	0	0	0	0	0	0	0	0	0	0
329703	7	14	11	4	5	10	13	15	20	4	6	10	5	2	2	3	10	8	7	4	2	1	7	6	9	6	6	3	5	7	1	4	0	6	1	8	0	0	0	0	0	0	0	0	0	0	0	0	0
330469	5	4	8	1	3	0	0	1	0	2	6	0	0	0	0	0	3	1	5	4	3	0	1	2	0	0	1	7	3	1	1	1	1	1	0	0	0	0	0	0	0	3	1	0	1	0	0	0	0
331850	7	7	4	10	5	10	10	19	21	4	5	2	2	2	3	2	0	1	1	2	0	2	1	1	2	3	0	6	1	6	4	6	12	11	13	19	11	3	8	10	5	3	12	8	13	2	0	1	0
332185	5	2	3	1	2	3	2	5	2	5	4	5	0	2	1	0	1	2	17	20	10	0	2	0	0	0	0	7	7	4	0	0	0	0	1	0	0	0	0	1	0	5	0	0	0	0	1	0	0
332450	6	4	5	4	3	1	1	14	12	4	6	9	0	1	0	0	0	0	14	11	11	0	0	1	0	5	0	3	3	6	0	0	0	0	0	0	0	0	0	0	0	0	1	1	0	0	0	0	0
334459	0	0	0	7	5	10	12	14	8	0	0	0	3	0	0	2	2	0	2	3	0	3	6	3	3	3	0	0	0	3	10	17	21	9	6	13	1	0	0	21	36	30	31	18	26	6	3	3	6
334864	91	85	71	15	27	10	5	6	5	61	71	65	22	12	29	24	27	9	53	79	71	10	8	10	8	2	7	66	65	56	24	15	10	9	5	11	0	0	2	0	0	0	0	0	0	0	0	0	0
335816	10	9	12	7	5	7	0	3	3	5	2	6	2	3	3	7	8	3	0	5	1	5	2	3	5	2	1	7	6	13	2	2	6	2	4	0	2	4	4	10	7	1	5	0	1	1	0	2	0
337403	1048	865	955	711	684	707	657	661	646	852	951	1033	170	217	236	190	181	187	1463	1530	1191	751	542	603	394	355	368	810	775	681	950	665	640	619	490	664	3	7	0	1	1	1	2	6	0	1	0	1	1
337729	0	0	0	0	1	0	0	0	0	0	0	0	0	0	0	0	0	0	0	0	0	0	0	0	0	0	0	0	0	0	0	0	0	0	0	0	0	0	0	0	0	0	0	0	0	0	0	0	0
338992	85	115	107	163	94	109	54	26	67	111	115	141	21	28	16	8	3	3	218	178	134	161	115	55	9	21	8	94	110	83	21	67	71	130	88	208	5	14	13	6	2	50	6	34	59	0	0	5	2
339013	3	2	0	2	5	9	4	1	7	1	0	1	32	33	41	11	24	11	1	3	1	69	53	46	6	3	3	1	1	6	2	6	0	1	1	0	2	3	0	0	0	1	2	2	2	3	12	3	3
339992	0	0	0	0	0	0	0	0	0	0	0	0	0	0	0	0	0	0	0	1	0	0	0	0	0	0	0	0	0	0	0	0	0	0	0	0	0	0	0	0	0	0	0	0	0	0	0	0	0
340223	2	0	0	6	3	3	1	3	1	0	2	1	0	2	0	0	1	0	0	2	5	5	6	2	7	3	1	1	1	0	2	10	8	8	2	4	4	6	3	0	3	10	7	12	18	1	0	1	1
340547	14	6	10	0	1	0	0	0	0	6	2	14	9	1	4	5	5	1	59	51	60	4	4	1	0	1	0	9	13	11	0	0	0	0	0	0	0	0	0	0	0	0	0	0	0	0	0	0	0
341752	8	5	6	25	26	18	17	17	19	7	5	5	3	1	1	0	0	0	13	10	3	12	30	15	6	15	17	3	2	1	15	23	26	18	35	27	37	19	18	27	46	33	35	47	59	10	5	16	8
342025	0	0	0	0	1	0	0	0	0	0	0	0	0	0	1	0	0	0	0	0	0	0	1	0	0	0	0	0	0	0	0	0	0	0	0	0	2	0	0	46	80	52	73	122	174	1	2	23	2
343047	0	0	1	0	0	0	0	1	4	1	1	1	0	0	3	0	0	0	0	0	0	2	0	0	0	0	0	0	0	0	0	0	1	1	4	1	7	4	6	13	26	18	31	25	29	2	4	12	4
344525	0	0	0	0	0	0	1	1	0	0	0	1	5	11	18	10	20	19	0	0	0	7	10	11	28	31	23	2	1	3	0	0	0	0	0	0	0	1	3	1	1	5	0	0	2	12	20	9	1
344804	0	0	0	0	0	0	0	0	0	0	0	0	0	0	0	0	0	0	0	0	0	0	0	0	0	0	0	0	0	0	0	0	0	0	0	0	0	0	0	0	0	0	0	0	0	0	0	0	0
344906	45	62	52	52	80	101	75	78	156	73	47	42	22	18	9	18	14	11	116	133	137	94	99	90	41	42	24	83	80	36	66	86	76	97	105	55	0	0	0	0	0	0	0	0	0	0	0	0	0
348009	41	43	35	75	87	55	40	41	27	49	49	50	88	83	43	63	83	70	100	83	81	185	178	129	80	74	74	48	48	34	30	34	22	15	17	14	3	12	12	10	9	25	0	3	1	82	130	72	94
349809	7	15	14	227	222	221	944	670	939	16	12	15	53	44	53	40	18	24	25	31	20	1304	778	780	1403	1215	1940	15	12	6	36	26	44	114	70	58	0	19	0	0	0	0	0	0	0	0	0	1	0
350091	27	21	14	174	184	225	92	133	119	10	15	4	31	32	54	4	13	9	13	37	13	87	84	93	27	38	21	23	28	27	375	264	232	100	116	65	157	124	133	289	242	207	285	323	358	25	27	75	41
350256	0	0	0	0	0	0	0	0	0	1	0	1	0	0	0	0	0	0	0	0	0	0	0	0	0	0	0	0	1	1	0	0	0	0	0	0	0	0	0	0	0	0	0	0	0	0	0	0	0
350277	0	1	0	0	0	1	0	0	2	0	1	0	42	15	40	45	53	37	0	0	0	0	0	4	2	2	1	0	1	5	0	0	0	0	0	1	2	5	1	0	0	0	0	0	0	24	38	38	0
350626	25	30	20	4	4	3	0	1	1	27	21	20	15	14	3	4	5	2	33	40	43	10	23	11	7	21	8	22	28	23	0	9	2	0	0	0	0	0	0	0	0	0	0	0	0	0	0	0	0
351583	1	0	0	9	8	1	8	13	14	2	0	1	0	0	0	0	0	0	5	2	3	13	9	3	16	3	5	0	1	0	61	31	25	44	46	27	0	0	0	0	0	0	0	0	0	0	0	0	0
351659	95	99	81	405	387	434	432	405	405	66	79	106	17	18	27	8	4	4	114	134	73	382	402	430	306	279	261	78	72	59	456	356	421	565	515	637	305	276	272	282	413	468	377	668	869	104	71	163	111
352182	0	0	0	0	0	0	0	0	0	0	0	0	1	0	0	0	0	0	0	0	0	0	0	0	0	0	0	0	0	0	0	0	0	0	0	0	0	0	0	0	0	0	0	0	0	0	0	0	0
352304	16	14	11	4	6	3	2	7	10	27	23	17	14	17	12	10	17	8	16	20	17	2	7	1	0	0	5	12	13	18	0	0	2	1	1	20	1061	1069	904	47	46	45	7	4	5	644	502	366	3
352733	101	110	100	27	28	28	25	40	45	109	92	81	88	107	127	84	83	94	66	92	81	60	64	66	46	48	47	88	95	108	19	13	21	17	13	6	3	4	5	3	8	9	3	2	4	22	13	8	10
354461	17	8	12	27	19	22	26	27	25	8	8	12	129	98	184	114	107	222	3	4	5	8	17	21	23	9	16	10	14	24	11	7	6	6	8	10	0	1	0	0	0	0	0	0	0	0	0	0	0
355291	45	82	47	109	118	141	99	97	146	70	58	69	25	36	53	39	32	39	105	88	98	229	188	326	437	516	470	38	61	41	171	102	92	101	74	61	259	240	261	230	247	273	132	160	120	278	207	234	157
355837	228	190	202	8	18	13	8	23	24	208	193	137	0	0	0	0	0	0	214	195	124	1	4	4	0	1	2	115	177	118	0	13	13	3	1	3	0	0	0	0	0	0	0	0	0	0	0	0	0
356052	4	21	13	5	11	15	10	10	14	10	5	15	7	0	2	0	0	0	37	23	37	8	9	7	0	1	0	8	5	6	6	7	13	17	6	16	0	0	0	0	0	0	0	0	0	0	0	0	1
357046	0	0	0	3	2	0	2	0	0	1	0	0	1	2	1	1	1	0	0	1	0	2	0	0	0	0	0	1	0	0	2	0	0	1	1	1	0	1	0	0	0	0	0	0	0	0	0	0	1
357471	85	98	110	26	25	19	15	8	22	103	94	118	0	1	0	0	1	0	252	204	175	7	3	1	0	0	0	65	52	67	0	0	0	0	0	0	0	0	0	0	0	0	0	0	0	0	0	0	0
357529	101	69	81	135	119	144	177	167	184	92	99	107	17	25	15	13	20	17	93	115	104	732	875	843	727	514	634	69	101	107	128	107	83	124	103	95	40	44	22	59	49	39	73	70	44	3	3	10	3
358333	3	6	1	2	2	4	5	5	4	1	1	1	1	4	2	3	3	3	2	0	0	3	7	4	3	9	4	0	2	1	2	0	2	3	0	4	2	0	0	2	0	1	1	0	0	4	1	6	3
358483	0	0	0	0	0	0	0	0	0	0	0	0	0	0	0	0	0	0	0	0	0	0	0	0	0	0	0	0	0	0	0	0	0	0	0	0	0	0	0	0	0	0	1	0	0	0	0	0	0
358798	9	8	9	3	0	1	0	0	0	14	11	12	0	0	2	1	0	1	28	27	20	0	3	0	0	1	0	16	23	12	0	0	0	0	0	0	14	11	2	1	3	0	1	1	0	0	2	1	0
359120	0	0	0	0	0	0	0	0	0	0	0	0	0	0	0	0	0	0	0	0	0	0	0	0	0	0	0	0	1	0	0	0	0	1	0	0	4	4	3	5	13	9	13	9	12	5	2	3	5
359563	1	1	0	0	0	1	1	0	1	0	0	0	0	1	0	1	1	0	0	0	3	1	0	2	2	0	0	0	2	1	1	0	2	0	2	1	0	0	0	0	0	0	0	0	0	0	0	0	0
359650	17	11	20	6	4	6	0	1	0	12	8	12	13	8	4	7	13	5	22	8	7	7	9	7	0	0	2	11	17	6	0	1	0	0	0	2	5	11	2	1	2	0	1	1	0	4	0	1	5
359720	54	33	30	47	58	41	32	42	40	32	50	43	13	28	27	30	27	22	56	33	35	58	35	41	15	26	21	30	54	35	101	54	57	82	72	32	0	0	0	0	0	0	0	0	0	0	0	0	1
359809	0	0	0	1	0	1	0	0	0	0	0	0	0	0	0	0	0	0	0	0	0	1	0	1	2	1	1	0	1	1	0	1	0	0	1	5	133	165	191	285	458	439	378	667	778	160	213	251	458
359872	0	1	0	6	13	7	19	33	33	0	2	1	4	1	1	1	3	2	11	5	1	3	3	4	5	5	5	0	3	1	8	3	8	6	4	16	402	346	410	398	430	425	397	582	695	86	76	155	121
359984	0	0	0	0	0	0	0	0	0	0	0	0	0	0	0	0	0	0	0	0	0	0	0	0	0	0	0	0	0	0	0	0	0	0	0	1	101	119	105	70	71	57	24	22	35	1	1	1	0
360015	0	1	0	0	0	0	0	0	0	0	0	0	0	0	0	0	0	0	0	1	0	0	0	0	0	1	0	0	0	0	0	0	0	0	12	3	234	262	292	164	145	124	17	22	10	27	13	15	2
360890	0	2	1	0	0	0	0	2	2	0	0	0	0	0	0	0	0	0	2	0	0	0	0	0	0	0	0	3	0	0	0	1	0	7	0	1	0	0	0	0	0	0	0	0	0	0	0	0	0
360946	9	8	2	18	18	24	16	19	11	6	2	7	6	3	4	5	3	7	27	16	10	6	1	3	0	4	1	5	5	2	0	2	4	16	6	19	0	0	0	0	0	0	0	1	0	0	0	1	0
361619	10	18	12	59	60	68	89	50	102	15	18	7	8	14	14	9	8	14	9	10	22	13	17	12	6	18	10	13	19	17	32	44	32	20	34	28	0	0	0	1	0	0	2	1	0	0	0	0	0
361811	2452	2253	2371	1173	1545	612	411	394	274	2334	1994	2047	680	847	683	1191	1279	1025	1434	1367	1236	418	629	676	373	282	396	2491	2223	2250	1097	1503	541	733	475	261	283	264	298	516	503	592	463	640	601	150	123	177	209
361845	7	8	10	10	14	20	18	22	32	13	21	10	13	11	10	3	8	3	4	11	5	5	7	12	9	5	6	8	9	23	9	15	11	8	22	15	3	9	5	8	3	3	10	2	2	4	5	0	1
362037	0	0	0	0	0	0	0	0	0	0	0	0	0	0	0	0	0	0	0	0	0	0	0	0	0	0	0	0	0	0	0	0	0	0	0	0	0	0	0	2	1	1	0	0	1	0	4	0	0
362078	1	1	1	0	1	1	3	4	2	0	1	1	0	0	0	0	0	0	2	3	2	3	0	0	0	1	0	0	1	1	1	5	1	0	2	2	0	0	0	0	0	0	0	0	0	0	0	0	0
362342	10	16	27	27	36	27	39	35	35	16	17	16	271	262	361	696	615	912	14	12	20	2	8	9	5	7	1	18	25	50	30	44	25	44	35	69	57	77	56	89	77	65	86	90	120	407	216	243	641
362450	0	0	0	0	0	0	0	0	0	0	0	0	0	0	0	0	0	0	0	0	0	0	0	0	0	0	0	0	0	0	0	0	0	0	0	0	0	0	0	0	0	0	0	0	0	0	0	0	0
362501	889	714	913	941	901	675	1464	1621	1718	857	830	824	21	33	31	2	1	2	1397	1112	1401	71	61	64	31	385	9	1023	1037	802	40	47	71	16	18	58	0	2	3	0	2	2	1	11	0	1	1	0	0
362568	4	7	2	3	5	5	6	6	4	3	5	6	3	5	4	4	4	6	3	1	2	3	2	5	7	9	6	3	0	3	3	5	6	8	9	11	5	3	6	4	7	7	5	3	2	2	3	1	4
362997	1	1	3	2	1	1	1	2	0	0	1	1	26	25	21	47	52	44	3	1	4	0	1	1	2	2	5	1	1	3	0	0	0	0	0	4	0	2	2	0	2	2	0	1	0	13	16	8	2
363232	3	1	2	5	12	10	6	9	6	1	2	8	3	1	4	2	1	0	3	2	1	6	2	5	3	10	4	2	1	5	13	11	10	8	9	13	15	15	5	11	11	15	10	11	3	3	1	1	0
363264	3	1	2	0	0	1	0	0	0	1	2	2	3	3	3	1	4	3	0	3	3	1	3	2	1	0	1	5	0	5	1	0	1	0	1	0	0	0	0	0	0	0	0	0	0	0	0	0	0
363389	4	5	7	4	3	4	2	4	10	8	5	6	4	1	1	3	7	3	10	19	14	5	4	3	5	1	2	3	6	3	4	10	5	4	5	11	0	0	0	0	0	0	0	0	0	0	0	0	0
363400	669	599	523	1034	946	884	1073	1111	1084	547	731	649	2423	2982	2865	1693	2296	2931	280	375	285	78	136	214	137	193	115	630	838	1204	522	399	367	218	331	331	4274	3399	3819	4234	4342	4168	2667	2008	2297	4224	3962	3580	3228
363507	0	0	0	0	0	0	0	0	0	0	0	0	0	0	0	0	0	0	0	0	0	0	1	0	0	0	0	0	0	0	0	0	1	0	0	1	30	41	33	59	74	75	36	42	25	37	39	34	17
363646	2685	3157	2932	2065	2210	2013	2082	2256	1603	3310	3153	3051	1059	976	1018	858	862	634	3570	3127	2833	860	1050	1100	484	518	550	2970	3293	2628	2123	2414	1834	1577	1468	1190	1	19	4	1	2	2	1	3	5	4	0	1	0
363731	22	13	10	813	632	825	969	902	855	13	17	19	91	106	127	82	129	92	20	91	18	662	512	471	427	495	411	14	16	23	1037	1079	1315	1551	1430	1641	1	4	0	0	1	0	0	3	0	0	0	0	0
363794	196	159	200	240	338	439	173	158	193	113	99	107	109	88	79	88	90	77	20	76	61	24	53	88	16	32	30	209	145	172	168	192	153	122	111	104	303	259	509	1266	648	729	4560	1504	1260	174	155	479	282
363844	1	2	2	3	1	6	4	3	5	5	4	3	0	0	0	0	0	0	4	3	6	7	0	2	1	0	0	4	0	2	7	1	3	7	10	5	0	0	0	0	0	0	0	0	0	0	0	0	0
364179	8	12	17	149	127	86	724	562	688	15	14	17	210	205	216	227	215	186	17	51	22	2892	2337	7194	18365	18333	20169	11	15	25	13	12	6	23	43	41	6	282	16	9	3	2	7	13	2	10	11	7	3
364824	3	4	0	0	5	0	3	6	4	1	1	5	7	10	8	10	15	9	1	0	0	0	4	5	1	2	1	3	2	0	0	1	2	1	1	4	1	1	0	0	4	1	1	0	2	2	0	0	0
364903	1553	1633	1483	85	63	14	0	2	3	1667	1609	1793	3111	2578	2880	2466	2196	2334	2906	2734	3333	2	5	12	16	8	4	1626	1693	1476	4	69	6	7	12	181	3	6	1	1	2	1	0	1	0	2	1	1	0
364926	0	0	0	0	0	1	0	0	1	0	0	0	0	0	0	0	0	1	0	0	0	2	1	1	2	1	2	0	0	0	0	1	0	0	0	0	0	0	0	1	0	0	0	0	0	0	0	0	0
365118	3	4	4	3	1	1	2	2	0	2	9	7	2	2	1	3	2	0	6	2	4	4	4	2	1	1	0	5	4	6	3	4	2	1	0	1	1	4	7	7	3	5	2	6	4	2	0	1	0
365181	9	8	14	14	17	34	12	6	4	8	8	10	4	3	5	13	12	4	4	4	3	1	2	7	1	3	3	13	10	9	11	12	7	7	8	8	21	22	30	70	60	46	224	111	80	20	17	19	18
365385	0	0	0	0	0	0	1	0	2	1	0	0	1	1	0	0	1	0	1	0	0	1	1	0	0	1	0	0	0	0	0	0	0	0	6	3	286	249	331	416	258	284	562	436	417	50	25	109	63
365484	5	5	8	3	2	2	2	4	6	10	9	17	6	3	2	5	8	0	4	7	14	9	19	9	2	3	2	14	17	15	6	5	7	2	3	7	10	6	8	7	8	3	6	11	6	1	3	2	1
365496	509	370	365	44	38	60	4	1	5	434	341	444	30	29	30	12	9	1	639	660	877	231	283	168	43	58	48	353	311	247	26	25	14	2	1	0	0	0	0	2	1	0	1	2	0	1	0	2	2
365628	3	3	2	8	3	7	11	7	5	2	2	1	4	14	3	12	15	1	0	2	2	18	13	13	5	14	11	4	1	0	1	6	10	3	0	7	1	5	6	9	11	5	14	13	20	9	8	9	18
365634	35	42	42	21	18	15	32	58	57	42	51	39	4	6	15	1	6	3	46	56	67	10	22	15	22	53	29	46	30	38	13	6	4	0	3	1	134	122	84	4	3	10	2	2	3	14	10	11	2
365735	1	1	0	2	0	0	0	0	2	2	1	0	0	0	2	0	0	0	0	0	0	0	0	0	0	0	0	2	2	0	0	1	2	2	1	2	11	10	16	21	16	26	23	23	9	3	2	5	0
365891	26	27	37	0	1	0	0	0	0	50	32	35	0	0	0	0	0	0	55	58	48	0	0	0	0	0	0	45	31	40	0	0	0	0	0	0	4	30	6	0	0	3	0	0	0	0	0	0	0
366147	0	0	0	0	0	0	0	0	0	0	0	0	0	0	0	0	0	0	0	0	0	0	0	0	0	0	0	0	0	0	0	0	0	0	0	0	0	0	0	0	0	0	0	0	0	0	0	0	0
366237	6	8	4	8	7	7	20	5	18	6	3	8	4	3	5	0	5	3	2	4	3	2	4	9	7	2	1	3	5	6	7	8	14	8	12	23	8	11	12	6	9	9	8	12	9	3	0	3	1
366352	0	0	0	0	0	0	0	0	0	0	0	0	0	0	0	0	0	0	0	0	0	0	0	0	0	0	0	0	0	0	0	0	0	0	0	0	0	0	0	0	0	0	0	0	0	0	0	0	0
366391	0	0	0	0	0	0	0	0	0	0	0	0	0	0	0	0	0	0	0	0	0	0	0	0	0	0	0	0	0	0	0	0	0	0	0	0	0	0	0	0	0	0	0	0	0	0	0	0	0
366584	365	345	362	319	459	269	294	434	243	328	329	345	94	84	21	87	60	26	498	516	410	157	164	258	152	170	181	382	280	216	688	526	469	585	594	585	0	2	0	0	1	0	2	3	2	3	1	0	1
366633	4	3	2	1	1	8	8	4	5	4	3	0	0	0	1	1	1	0	4	2	1	0	2	1	0	0	1	2	3	0	6	2	1	3	2	2	0	0	0	0	0	0	0	0	0	0	0	0	0
366716	16	19	19	16	17	10	12	3	6	24	25	5	1	6	2	1	1	2	28	17	15	4	6	6	0	2	1	27	20	33	3	1	10	0	9	5	9	10	10	5	9	7	6	3	2	0	0	0	0
367139	0	0	0	0	0	0	0	0	0	0	0	0	0	0	0	0	0	0	0	0	0	0	0	0	0	0	0	0	0	0	0	0	0	0	0	0	0	0	0	0	0	0	0	0	0	0	0	0	0
367213	471	505	548	455	558	656	529	586	602	431	425	433	208	207	205	271	247	280	339	433	432	147	173	248	101	136	149	529	430	381	795	571	550	739	624	582	1	0	0	0	0	0	1	4	0	0	0	1	0
367215	0	1	1	4	1	9	13	14	8	3	0	0	0	0	0	0	0	0	0	0	1	2	7	4	3	3	3	0	1	1	14	12	6	13	8	1	9	1	1	29	25	23	3	8	14	0	0	3	0
367232	28	7	20	3	3	1	0	0	0	12	11	23	5	10	4	4	9	2	19	38	31	6	5	3	0	1	1	25	20	19	0	0	0	2	0	3	28	21	10	2	1	0	0	0	0	7	4	3	6
367790	4	8	6	3	5	4	9	7	7	4	4	9	4	4	4	5	3	5	1	0	1	0	2	5	2	2	5	4	6	6	8	6	14	13	21	16	11	8	5	13	5	15	1	8	1	6	3	1	1
367946	0	0	0	0	0	0	0	0	0	0	0	0	0	0	0	0	0	0	0	0	0	0	0	0	0	0	0	0	0	0	0	0	0	0	0	0	0	0	0	0	0	0	0	0	0	0	0	0	0
368025	0	0	0	0	0	0	0	0	0	0	0	0	0	0	0	0	0	0	0	0	0	0	0	0	0	0	0	0	0	0	0	0	0	0	0	0	0	0	0	0	0	0	0	0	0	0	0	0	0
368175	4	6	6	7	6	14	7	5	4	4	3	4	0	3	2	5	6	1	2	1	2	2	1	1	1	1	1	4	5	6	8	10	3	5	2	2	8	9	16	29	30	22	123	61	43	10	5	9	11
368236	0	0	2	15	17	16	88	78	107	0	0	0	0	1	0	0	0	0	4	7	0	0	0	1	0	6	1	0	3	0	0	0	1	3	4	0	0	0	0	0	0	0	0	4	0	0	0	0	0
368261	1	0	1	0	0	0	0	0	1	2	2	0	1	1	1	1	2	3	0	0	0	0	0	0	0	1	0	1	0	0	0	0	0	0	0	0	24	41	25	2	1	0	0	0	0	21	9	16	1
368698	61	56	62	265	269	169	182	144	140	49	77	85	69	73	111	63	73	76	73	86	64	236	185	155	105	99	84	74	45	47	180	171	299	296	191	498	76	91	97	184	158	217	125	244	202	175	137	186	231
368950	27	31	25	51	51	46	47	46	61	27	27	36	15	7	13	8	18	11	6	15	18	7	24	14	14	10	13	16	29	33	53	67	67	64	86	90	40	34	35	50	49	43	57	69	55	24	13	18	2
369017	0	0	0	1	4	1	0	6	4	1	1	1	0	0	0	0	1	1	0	1	0	2	0	1	0	1	0	0	1	0	8	4	2	2	2	1	1	7	4	4	6	0	7	5	8	0	0	1	1
369109	9	8	5	7	11	14	21	11	14	8	9	10	0	0	1	2	3	2	14	13	12	8	13	4	8	6	4	8	8	9	20	13	33	15	25	17	0	0	0	0	0	0	0	0	0	0	0	0	0
369182	102	91	105	35	56	22	15	30	17	121	108	113	49	64	68	21	20	33	76	69	64	10	21	27	9	12	2	136	111	124	39	68	65	17	30	32	0	1	0	0	0	0	0	0	0	0	0	0	0
369227	33	26	24	48	59	32	56	53	47	18	23	18	8	10	9	3	10	10	10	10	9	32	57	42	11	23	21	25	16	30	103	118	107	162	167	171	68	69	61	73	88	64	25	12	9	14	3	14	4
369429	230	198	214	284	370	352	283	246	280	169	206	193	150	168	174	107	136	157	126	98	94	24	56	70	9	36	7	217	230	273	217	219	281	140	199	280	2932	2311	2602	2542	2526	2550	2881	2532	2522	420	329	715	116
369486	4	8	8	2	5	2	3	0	1	10	8	2	2	0	0	0	1	0	16	11	7	2	3	0	0	0	0	5	9	4	0	2	0	0	1	3	51	53	61	15	20	18	3	31	24	2	1	5	3
369526	0	0	1	0	0	0	0	1	1	0	1	0	0	0	1	2	0	1	0	0	0	0	0	1	0	0	0	2	0	3	0	0	0	0	1	0	0	0	0	0	0	0	1	0	0	0	0	0	0
369797	49	61	67	36	26	20	75	42	104	66	54	58	11	6	10	4	3	3	66	65	65	7	6	30	0	24	1	111	77	54	5	18	17	9	9	2	0	1	0	0	0	0	0	1	0	0	0	0	0
369822	10	1	5	5	2	6	4	3	4	3	7	4	3	1	1	0	0	8	4	6	8	2	0	2	1	0	2	10	2	2	2	1	2	2	0	1	5	1	1	6	9	3	3	1	1	1	1	0	2
370046	20	27	39	21	26	23	33	41	37	27	20	24	8	17	5	15	3	2	46	48	60	29	13	13	6	7	8	34	29	15	61	38	23	43	20	26	0	0	0	0	0	0	0	0	0	0	0	0	0
370098	23	19	20	13	9	16	8	9	3	13	13	17	0	0	0	0	2	0	52	43	35	10	8	3	1	2	3	10	24	15	8	6	11	5	9	9	2	5	3	2	1	2	2	4	1	1	0	1	1
370183	1450	1627	1331	2675	2733	2839	3494	3743	3757	1126	1508	1503	540	662	746	329	424	581	365	599	418	365	728	1029	673	864	793	1535	1577	1774	3043	3005	3703	3144	4296	4174	2268	2117	2440	2590	2856	2527	3415	3033	2938	880	630	1018	98
370225	29	17	25	39	41	33	37	52	36	22	18	23	2	4	10	4	17	6	8	8	5	2	11	23	8	12	9	25	22	40	39	62	52	68	61	65	1	2	9	6	3	1	4	5	2	0	2	0	1
370287	95	73	108	9	8	7	1	3	1	84	77	92	45	42	31	13	26	8	46	49	43	10	20	7	1	0	4	118	118	63	8	3	2	1	1	1	3	2	0	0	1	0	2	0	0	0	0	0	0
370357	6	8	3	1	1	0	0	0	0	8	6	8	1	3	2	1	0	0	6	10	10	0	2	2	0	0	0	5	6	8	0	1	0	2	2	0	35	40	22	17	10	11	7	7	1	6	2	7	2
372348	19	35	35	22	23	18	19	21	11	39	36	40	14	6	12	6	9	8	38	30	29	8	7	7	9	2	6	24	26	16	32	22	21	14	15	19	704	583	787	1068	853	751	1002	800	956	98	45	153	64
373928	7	2	2	5	4	6	7	11	8	0	1	3	2	5	2	3	6	1	3	3	3	0	0	2	2	4	1	2	3	5	4	3	2	5	4	2	0	0	0	0	0	0	0	1	0	0	0	1	0
392887	6	10	4	1	0	1	0	0	1	6	6	8	1	1	1	0	0	0	11	6	7	2	0	2	0	2	4	6	2	8	0	0	0	0	0	0	5	10	5	3	4	1	2	3	3	0	1	0	0
403701	0	0	0	0	0	0	0	0	3	0	1	0	0	0	0	0	0	0	0	1	1	0	0	1	0	0	0	0	0	0	0	0	0	0	0	0	0	0	2	0	0	0	0	0	0	0	0	0	0
404292	42	31	28	94	96	111	148	150	165	13	32	9	25	24	38	17	15	24	34	26	30	9	19	40	18	43	24	30	27	33	42	79	57	56	74	48	3	0	2	1	2	3	2	1	1	0	0	2	0
405780	0	0	0	0	0	0	1	0	0	0	0	0	5	0	1	7	6	9	0	2	3	0	0	0	0	0	0	0	0	0	0	2	0	0	0	0	0	0	0	0	2	0	0	0	0	6	1	4	3
408513	0	2	1	0	2	1	5	5	4	2	1	4	1	0	0	0	0	0	6	7	5	7	14	9	0	3	5	8	1	1	6	2	1	17	10	7	93	77	95	82	77	99	69	179	150	23	0	27	4
410242	0	0	0	0	0	0	0	0	0	0	0	0	0	0	0	0	0	0	0	0	0	0	0	0	0	0	0	0	0	0	0	0	0	0	0	0	0	0	0	0	0	0	0	0	0	0	0	0	0
420168	8	11	14	4	10	10	27	14	15	6	13	8	4	0	1	1	2	0	18	19	19	17	13	15	9	11	10	9	13	5	29	25	10	31	17	10	16	12	28	24	19	15	22	46	27	5	2	13	0
422878	371	692	461	218	151	128	4	6	21	483	461	412	164	241	236	191	314	166	495	438	324	40	33	26	3	4	10	422	436	430	42	82	54	1	19	34	570	545	616	481	484	1008	461	901	758	312	486	411	815
436032	4	4	4	4	4	7	2	4	5	2	3	1	14	13	6	10	18	14	1	1	0	2	1	7	1	2	3	2	6	3	2	5	3	0	4	6	2	1	0	0	1	3	3	0	4	1	0	1	0
437137	5	0	9	35	30	33	45	43	63	7	9	7	7	12	12	4	12	13	7	11	8	78	59	64	40	31	35	2	1	1	63	51	51	43	45	49	0	0	0	0	0	0	0	0	0	0	0	0	0
446135	0	0	0	0	0	0	0	0	0	0	0	0	0	0	0	0	0	0	0	0	0	0	0	0	0	0	0	0	0	0	0	0	0	0	0	0	0	0	0	0	0	0	0	0	0	0	0	0	0
449833	0	0	0	0	0	0	0	0	0	0	0	0	0	0	0	0	0	0	0	0	0	0	0	0	0	0	0	0	0	0	0	0	0	0	0	0	0	0	0	0	0	0	0	0	0	0	0	0	0
452014	0	0	0	0	0	0	0	0	0	0	0	0	0	0	0	0	0	0	0	0	1	0	0	0	0	0	1	0	0	0	0	0	0	0	0	0	0	0	0	1	1	1	0	2	0	0	0	0	0
462585	18	23	21	32	26	24	29	16	16	15	20	20	11	15	8	9	11	20	2	3	2	6	13	13	12	6	8	15	27	20	30	25	31	42	30	29	3	6	6	6	6	9	5	1	2	11	1	5	1
470382	582	686	592	212	252	270	197	196	259	733	748	737	232	235	204	222	245	272	443	457	692	408	904	528	236	108	147	911	757	873	584	779	836	383	498	688	616	688	755	708	665	555	496	627	571	200	118	229	114
471180	2	4	11	8	12	12	25	21	10	5	2	4	1	2	2	2	2	0	0	1	0	0	1	2	0	3	1	8	9	4	1	12	5	4	10	11	0	0	0	0	0	0	0	0	0	0	0	1	0
484304	418	340	327	1016	886	928	1169	1177	1106	323	294	317	118	174	154	165	214	235	67	140	67	22	104	156	91	159	79	403	343	424	568	744	697	577	601	654	8	8	4	6	15	5	46	18	9	1	2	2	5
498743	4	3	3	10	15	9	25	21	28	0	1	5	1	0	0	0	1	0	3	6	4	4	11	3	2	5	4	5	4	1	16	17	24	32	38	24	0	0	0	0	0	0	0	0	0	0	0	0	0
508968	12	22	5	0	1	0	2	0	2	18	25	15	3	2	4	3	2	2	12	27	13	3	4	2	1	1	1	16	20	17	2	1	1	2	0	2	13	12	12	5	3	6	0	2	1	1	2	1	0
509383	1	3	1	3	1	1	4	4	9	1	1	0	0	0	1	5	3	0	2	2	0	0	0	0	0	1	0	1	3	1	1	1	0	0	0	0	0	0	0	1	0	0	1	0	0	0	0	0	0
509416	17	8	23	6	2	2	4	2	2	24	17	32	2	5	2	3	1	2	14	16	23	3	8	1	0	3	0	19	11	19	18	8	17	7	7	10	25	11	15	10	4	11	11	12	13	1	7	2	2
510780	7	2	2	10	8	10	7	11	8	2	3	3	2	1	1	0	0	0	1	2	4	0	8	3	3	8	3	3	0	4	8	12	10	5	10	9	31	16	6	19	22	15	9	8	9	1	0	2	1
514272	957	825	1137	243	185	158	159	187	153	1219	1125	1057	112	154	106	77	104	98	616	740	1185	154	176	192	36	33	17	703	726	965	935	925	869	520	741	818	1223	1075	1033	740	511	721	712	674	683	94	101	104	65
514523	8	9	9	10	10	19	1	0	1	2	2	5	15	19	12	14	22	7	2	5	5	14	15	11	3	3	2	10	16	9	3	0	0	0	0	2	0	0	0	0	0	0	0	0	0	0	0	0	0
514940	316	295	333	144	195	322	6	12	18	250	218	250	260	273	245	140	179	96	211	217	131	270	250	137	35	23	27	417	372	289	36	38	21	1	8	15	21	18	20	19	12	14	4	5	2	5	3	5	3
514988	0	0	0	2	1	0	2	0	0	1	0	2	0	0	0	0	1	0	0	0	0	0	0	0	0	0	0	0	0	0	0	1	0	0	0	1	0	0	1	1	1	0	1	1	3	0	0	0	0
514996	0	6	7	19	7	12	14	15	13	3	4	3	2	0	1	0	1	0	5	5	2	14	11	17	12	13	9	3	2	3	6	10	21	27	14	27	8	10	6	11	12	8	11	20	32	2	4	5	10
515299	0	0	1	0	0	0	0	0	0	0	1	0	0	0	0	0	0	0	1	0	1	0	1	1	0	0	0	0	0	0	0	0	0	0	0	0	0	0	0	0	0	0	0	0	0	0	0	0	0
518389	10	12	7	5	5	12	0	3	10	6	7	8	3	8	7	3	5	3	2	2	3	3	4	5	2	3	1	7	6	5	3	12	15	15	20	8	4	7	9	7	7	14	8	6	2	4	5	3	3
519763	0	2	0	8	7	9	31	12	15	1	1	3	0	0	0	0	0	0	3	1	0	2	0	0	0	2	0	3	1	0	4	1	0	0	0	0	0	0	0	0	0	2	1	0	0	0	0	0	0
519864	16	20	22	70	73	62	93	104	106	38	41	20	22	16	10	9	28	13	53	39	40	106	67	85	31	42	32	31	26	25	45	51	37	46	46	41	0	0	0	0	0	0	0	1	0	0	0	0	1
521792	0	0	0	0	0	0	0	0	0	1	0	0	0	0	1	1	0	0	1	1	3	0	0	0	0	0	0	1	1	0	0	0	1	0	0	0	0	0	0	0	0	0	0	0	0	0	0	0	0
523140	7	12	10	13	12	3	12	7	6	15	15	5	7	7	4	6	5	6	14	12	8	4	5	4	3	2	2	7	16	23	9	11	9	10	6	3	15	24	21	17	18	19	33	25	22	2	0	2	2
523934	78	98	74	122	115	92	111	129	106	53	85	84	209	260	181	334	406	440	20	34	19	21	47	69	57	49	60	76	81	99	101	79	88	89	115	105	22	18	17	28	45	32	48	30	35	7	1	14	0
525156	0	0	0	0	0	0	0	0	0	0	0	0	0	0	0	0	0	0	0	0	0	0	0	0	0	0	0	0	0	0	0	0	0	0	0	0	0	0	0	0	0	0	0	0	0	0	0	0	0
525378	8	3	6	9	6	9	10	8	6	2	4	6	3	5	4	5	3	5	1	0	0	3	5	6	4	4	1	7	10	11	6	13	9	11	6	12	8	10	4	12	10	15	29	9	5	6	0	7	0
525698	7	6	6	3	2	8	0	1	0	3	11	4	4	6	4	4	9	0	8	6	5	16	10	2	0	0	2	11	4	5	2	1	2	1	0	0	1	0	0	0	1	1	0	0	0	0	0	0	0
528421	0	0	0	1	0	0	0	0	0	0	0	0	0	0	0	0	0	0	0	0	0	0	0	0	0	0	0	0	0	0	0	0	0	0	0	0	5	5	1	32	38	23	34	29	27	4	4	6	7
528753	328	318	254	1135	1047	1122	1460	1527	1134	305	400	222	1444	1767	1295	1547	2040	1294	343	434	325	3398	2895	2471	2604	2435	1957	315	287	359	760	1040	1128	928	1124	1711	582	722	656	1942	2425	1615	1725	2796	3028	1837	2078	2207	2468
529652	0	0	0	0	0	0	0	0	0	0	0	0	0	0	0	0	0	0	0	0	0	0	0	0	0	0	0	0	0	0	0	0	0	0	0	0	0	0	0	0	0	0	0	0	0	0	0	0	0
529873	65	32	50	5	4	5	3	5	2	41	35	63	15	10	10	0	0	0	86	88	85	10	13	12	1	4	4	42	67	63	0	2	5	1	2	1	74	97	27	13	33	39	28	5	10	9	8	22	4
533373	1012	760	972	85	96	129	11	5	3	983	829	1044	58	55	58	20	30	18	1629	1438	1995	427	549	374	88	109	95	820	757	553	51	59	36	10	6	2	0	3	0	0	0	0	0	0	0	0	0	0	1
534926	0	0	0	0	0	0	0	0	0	0	1	0	0	0	0	0	0	0	0	0	0	0	0	0	0	0	0	1	0	0	0	0	0	0	0	0	0	2	3	0	0	1	0	0	0	0	0	0	0
535375	30	13	26	145	125	119	186	130	165	27	22	31	260	279	330	142	181	115	35	45	33	630	484	309	67	48	36	18	26	53	52	59	43	49	31	27	466	529	500	284	297	456	345	619	370	2161	2728	2479	363
535601	0	0	0	5	5	8	4	2	10	0	0	0	1	1	2	1	0	0	0	2	0	1	1	0	4	5	3	0	0	0	19	11	20	3	7	4	1	7	3	8	10	31	17	26	43	1	1	5	5
535955	0	0	0	0	0	0	0	0	0	0	0	0	0	0	0	0	0	0	0	0	0	0	0	0	0	0	0	0	1	0	0	0	1	0	0	0	7	9	3	1	1	3	6	1	10	0	0	1	0
537548	0	0	0	1	0	0	0	0	1	0	0	0	1	0	0	0	0	0	0	0	0	7	14	3	19	17	12	0	0	0	0	0	0	1	0	0	0	1	0	0	0	0	0	0	0	0	0	0	0
538947	1	0	1	0	5	1	3	1	3	1	0	0	1	0	1	0	0	2	0	1	0	2	2	2	2	0	0	5	1	1	6	1	5	1	2	6	0	0	0	1	0	0	0	0	0	0	0	1	0
539820	0	0	0	0	0	0	0	0	0	0	0	0	0	0	0	0	0	0	0	0	0	0	0	0	0	0	0	0	0	0	0	0	0	0	0	0	0	0	0	0	0	0	0	0	0	0	0	0	0
540862	3	4	1	1	7	4	5	1	2	1	3	2	4	1	3	1	0	0	2	5	7	1	1	4	0	1	2	1	4	2	9	6	8	4	5	10	16	11	6	8	7	7	2	3	3	0	0	1	0
542096	0	0	2	181	110	221	65	64	171	1	0	1	15	5	21	13	23	45	0	13	1	96	74	54	65	44	36	0	2	5	130	71	102	97	56	97	7	3	0	13	28	63	35	46	103	87	63	63	121
544859	8	9	8	17	38	22	17	27	38	8	14	11	11	12	6	2	3	1	22	37	28	54	63	45	15	16	10	6	4	8	31	20	8	41	56	12	19	19	24	15	24	21	15	24	31	11	23	9	0
546876	121	116	115	203	214	215	259	228	271	102	123	118	153	179	136	164	204	220	28	39	33	113	205	266	338	295	359	122	115	170	251	183	224	243	232	295	152	98	102	102	103	105	138	97	90	233	246	201	282
547906	6	5	6	4	6	7	7	5	18	2	2	6	2	1	9	1	1	7	6	4	4	18	19	14	10	12	11	6	3	2	27	17	27	40	19	31	0	0	0	0	0	0	0	0	0	0	0	0	0
548032	0	2	0	2	0	1	0	1	1	0	1	0	0	0	1	0	0	0	1	2	0	0	2	1	1	1	0	3	2	0	3	2	2	3	2	3	58	53	69	152	162	180	83	215	185	24	17	51	37
549635	0	0	0	0	0	0	0	1	0	0	0	0	0	0	0	0	0	0	0	0	1	0	0	1	0	0	0	0	0	1	1	0	0	0	0	0	61	77	64	162	138	170	214	127	128	58	62	96	49
551822	0	1	0	0	0	0	1	0	0	0	0	0	0	0	0	1	0	0	0	0	0	0	0	0	0	0	0	2	0	0	0	0	0	0	0	0	14	5	3	3	4	5	6	6	6	0	0	1	0
551902	214	190	187	34	65	40	12	8	13	211	238	210	19	38	31	12	12	7	180	169	187	65	42	60	8	5	9	208	202	171	100	119	39	17	8	16	192	135	158	220	215	179	78	144	121	41	30	50	22
552380	0	0	0	4	6	0	18	27	26	0	0	0	0	0	0	0	0	0	0	1	1	1	0	2	2	0	1	1	0	0	3	0	0	0	1	2	0	0	0	0	0	0	0	1	0	0	0	0	0
552528	0	0	0	0	0	0	0	0	1	0	1	0	0	0	0	0	1	0	0	0	1	0	0	0	0	0	0	0	0	0	0	0	0	0	1	0	3	3	1	4	1	2	4	7	4	66	101	69	148
553080	4	6	7	1	4	5	4	6	1	6	2	4	0	1	0	0	3	0	9	7	9	10	1	4	3	2	0	2	3	2	0	5	1	4	1	4	0	1	0	0	0	0	0	0	0	0	0	0	0
553150	0	0	0	1	0	4	4	1	1	0	0	0	0	0	0	1	0	0	0	1	0	69	71	75	30	26	25	0	1	0	2	0	3	2	0	2	0	0	0	0	0	0	0	0	0	0	0	0	0
553611	5	6	2	17	13	9	19	16	17	9	7	1	3	3	1	7	4	3	0	0	1	1	3	1	3	1	1	6	7	8	7	12	12	9	9	3	0	1	3	1	0	0	5	0	2	0	0	0	0
555945	30	35	36	67	62	56	87	77	56	32	37	34	7	15	9	14	15	10	5	25	7	6	24	25	19	22	15	44	33	44	131	145	118	292	182	174	97	99	133	142	129	121	245	267	248	26	19	57	33
556126	350	441	404	354	360	399	421	366	407	431	331	456	66	46	46	6	14	6	746	598	776	237	295	228	8	47	8	328	307	234	362	357	400	612	416	476	0	0	0	0	0	0	0	0	0	0	0	3	0
556508	0	0	0	0	1	2	1	1	0	0	0	0	0	0	0	0	0	0	0	0	0	0	2	0	8	1	3	0	0	0	0	0	0	0	0	0	16	9	11	55	68	70	93	73	99	6	2	12	1
556835	4	4	4	19	25	17	27	25	31	8	6	3	34	29	19	27	49	20	6	11	7	63	44	44	54	28	25	7	2	7	12	19	17	11	25	44	12	15	14	26	36	37	28	63	42	33	42	43	50
558420	17	8	13	10	8	2	9	10	6	16	19	21	2	4	0	2	2	3	15	24	13	15	6	7	8	4	3	14	24	11	7	2	3	11	3	1	0	0	0	0	0	0	0	0	0	0	0	0	0
558444	0	0	1	0	0	0	0	0	0	0	0	0	2	0	0	0	0	0	0	0	0	10	8	6	23	13	11	0	0	0	0	0	0	0	0	0	0	1	0	0	1	0	0	0	0	0	0	0	0
559527	994	787	864	1348	1445	1569	1867	2137	1800	851	788	819	232	323	260	246	320	368	173	389	209	121	345	522	290	367	322	1072	978	1082	1789	2041	2178	2194	2323	2139	809	634	821	1172	725	727	2013	1407	1209	297	249	426	424
560336	27	33	29	52	46	51	12	6	3	25	20	34	17	11	12	17	14	6	58	51	53	85	90	21	4	4	2	21	20	20	13	17	24	9	7	28	10	15	8	3	2	3	3	6	2	7	9	12	5
560535	590	521	573	455	463	363	222	271	187	437	400	442	165	156	169	198	154	161	196	278	249	91	175	193	65	63	65	490	469	528	245	338	343	148	68	126	0	1	1	1	0	0	0	2	0	0	0	0	0
560873	0	3	6	11	8	5	13	17	17	1	2	0	1	2	5	23	5	9	0	1	0	7	3	11	14	7	16	0	0	4	10	5	11	14	29	7	0	0	0	0	0	0	0	0	0	0	0	0	0
561171	301	277	257	109	115	108	18	28	8	174	231	181	405	447	589	355	357	766	63	110	51	40	77	70	19	22	28	212	229	317	230	178	196	49	82	94	2	6	1	6	5	8	11	5	1	1	0	5	0
561607	0	0	0	0	0	0	0	0	0	0	0	0	0	0	0	0	0	0	0	0	0	0	0	0	0	0	0	0	0	0	0	0	0	0	0	0	0	0	0	0	0	0	0	0	0	0	0	0	0
563572	16	21	19	20	20	22	10	15	9	14	30	28	6	8	8	3	8	20	12	10	13	5	6	9	4	5	4	31	34	12	4	13	12	6	9	7	0	0	0	0	0	1	0	0	0	0	0	0	0
564140	0	1	0	0	0	0	0	0	1	0	1	0	14	11	16	25	13	20	0	0	0	1	0	0	0	1	0	0	1	4	2	1	1	1	0	2	0	1	0	0	0	0	0	2	1	2	1	8	5
564334	0	0	0	0	0	0	0	0	0	0	0	0	0	0	0	0	0	0	0	0	0	0	0	0	0	0	0	0	0	0	0	0	0	0	0	0	0	0	0	0	0	0	0	0	0	0	0	0	0
564806	4	3	1	91	65	138	70	71	135	3	3	3	8	9	21	17	18	19	4	6	3	75	78	50	75	74	34	3	2	2	104	86	119	176	125	232	10	16	5	115	117	269	254	563	517	38	21	94	78
564941	7	11	7	23	30	27	54	76	72	10	12	13	4	8	9	13	11	5	21	9	10	25	9	14	33	32	20	12	12	16	47	19	21	90	84	52	0	0	0	0	0	0	0	1	0	0	0	0	0
564961	1	0	0	8	1	4	0	1	5	0	1	0	4	1	2	1	0	5	0	0	1	6	3	0	3	2	3	0	0	0	0	3	2	19	3	4	0	0	4	19	38	37	24	44	42	57	51	51	43
565357	9	10	15	175	99	109	28	16	49	17	22	15	0	0	2	0	2	0	34	26	28	1	5	3	0	3	0	12	15	10	23	15	24	6	3	14	0	0	0	0	0	0	0	1	0	0	0	0	0
566434	0	0	0	0	0	2	0	0	0	0	0	0	0	0	0	0	0	0	0	0	1	0	0	0	0	1	0	0	0	1	0	0	1	0	0	0	0	1	0	0	0	0	0	0	0	0	0	0	0
567715	0	1	0	4	0	4	2	4	3	0	0	2	0	4	4	4	1	5	0	1	0	0	2	1	1	0	0	1	2	4	0	2	2	3	1	3	3	0	0	0	1	0	1	0	3	1	0	0	0
568952	2	1	1	3	1	3	3	3	3	0	1	1	5	5	6	5	5	3	0	3	0	0	0	1	0	2	0	2	0	2	2	1	0	0	0	1	16	12	11	10	10	13	10	6	8	11	10	6	10
569244	15	11	15	22	19	18	35	24	26	24	18	15	7	8	6	3	6	6	20	21	32	20	18	18	2	7	4	26	23	12	25	41	51	51	31	37	0	0	0	0	0	0	0	0	0	0	0	0	0
572889	0	0	0	0	0	0	0	0	0	1	1	0	0	0	0	1	0	0	1	1	0	0	0	0	0	0	0	0	0	0	0	1	0	0	2	1	1	0	0	190	230	154	305	440	611	9	4	59	5
573110	0	0	0	0	0	0	0	0	0	0	0	0	0	0	0	0	0	0	0	0	0	0	0	0	0	0	0	0	0	0	0	0	0	0	0	2	13	21	15	47	42	71	23	37	56	0	0	15	0
575041	72	51	71	111	104	80	56	45	61	72	47	65	49	57	42	45	42	53	112	62	100	82	48	32	29	30	22	46	64	46	51	35	23	61	28	8	65	63	86	102	97	125	58	165	135	7	7	21	17
577170	0	1	2	9	3	8	0	0	0	4	3	5	4	2	1	6	6	0	4	2	2	82	62	18	0	1	0	1	1	0	1	0	1	1	0	0	11	5	1	0	0	2	0	1	0	6	22	18	0
577294	0	1	0	4	3	4	4	1	6	1	2	1	158	143	122	253	214	174	1	2	2	6	3	3	2	4	2	0	5	24	2	6	1	1	2	19	1	1	1	0	2	2	0	2	3	43	44	39	95
577377	0	0	0	0	0	0	0	0	0	0	0	0	0	0	0	0	0	0	1	0	1	0	1	0	0	0	0	0	0	0	0	0	0	0	0	0	0	0	0	0	0	0	0	0	0	0	0	0	0
577406	0	2	0	0	0	0	0	0	0	0	0	1	0	0	0	0	0	1	0	0	0	0	2	0	0	0	0	0	0	0	0	0	0	1	0	1	8	7	5	18	12	16	14	11	20	0	0	0	1
578016	6	5	4	6	1	6	8	3	5	2	2	4	68	60	53	81	76	68	2	1	3	4	10	5	5	6	7	0	4	10	9	1	5	1	5	16	196	262	253	225	323	230	210	317	287	8747	8934	7556	14209
578511	0	0	0	0	0	0	0	0	0	0	0	0	0	0	0	0	0	0	0	0	0	0	0	0	0	0	0	0	0	0	0	0	0	0	3	1	56	34	46	27	14	48	64	82	68	8	6	20	21
579541	0	0	1	0	0	0	0	0	0	0	0	0	0	0	0	0	0	0	0	0	0	1	2	0	0	0	0	0	0	0	0	0	0	0	0	0	0	0	0	0	0	0	0	0	0	0	0	0	0
579608	111	153	127	184	158	206	272	247	232	181	161	177	19	18	26	29	35	33	48	74	64	31	82	59	69	39	46	169	198	215	289	406	268	407	369	447	271	269	346	300	276	248	409	327	417	41	22	90	42
579851	1	0	0	0	0	2	2	0	0	0	1	0	0	0	0	0	0	0	0	0	0	0	0	0	0	0	0	1	0	0	0	6	0	0	8	1	5	7	9	29	39	44	15	11	14	8	1	2	2
580008	719	568	563	175	201	126	96	62	71	373	409	510	230	251	216	33	35	59	271	235	224	60	107	62	26	22	32	354	405	437	228	356	257	277	180	170	210	224	271	37	45	35	18	13	13	7	5	10	3
580629	7	7	13	16	17	17	2	3	2	6	14	11	3	6	3	1	9	2	15	15	13	26	25	6	4	4	1	6	2	5	12	3	7	8	3	3	2	5	3	1	1	0	1	0	0	0	2	1	0
581003	591	452	532	634	505	439	536	410	506	421	380	368	141	146	146	117	155	143	167	395	236	120	125	134	59	113	24	376	484	462	242	151	187	72	101	76	166	188	214	332	294	338	310	310	337	69	86	88	77
581079	0	4	0	0	3	4	1	4	2	0	0	0	1	0	0	2	1	2	1	0	0	0	4	0	3	1	1	0	1	1	3	1	4	5	6	9	18	26	34	12	11	16	39	58	52	21	31	31	89
581933	1	0	0	7	13	7	12	19	16	1	0	0	0	0	0	0	0	0	1	1	0	1	0	1	0	2	0	1	0	0	0	1	0	0	3	0	0	0	0	0	0	0	0	0	0	0	0	0	0
583089	0	0	0	0	0	0	0	0	0	0	0	0	1	2	0	0	0	0	0	2	0	0	1	0	1	1	0	0	2	0	0	0	0	0	2	3	286	225	253	746	745	665	674	620	508	409	358	388	262
583117	88	74	91	530	475	558	668	488	598	108	94	105	2134	2229	2406	1035	1170	968	153	154	148	5323	3808	3064	384	286	283	64	138	334	207	192	94	118	73	146	21	33	19	18	24	41	27	42	32	104	134	108	23
583398	1	0	0	0	0	0	0	1	0	0	0	0	0	0	1	0	0	0	0	0	0	0	0	0	1	0	0	0	0	0	0	1	0	0	0	5	230	297	276	207	205	382	2	3	2	1	0	4	0
583572	17	16	22	16	24	28	63	62	48	11	9	18	5	3	13	1	7	3	21	28	23	26	21	20	21	14	15	11	15	13	15	41	46	39	41	66	0	0	0	0	0	0	0	0	0	0	0	0	0
583656	1	5	5	32	39	30	47	60	71	2	7	6	627	494	636	723	668	783	1	6	3	293	286	212	210	236	132	4	18	94	126	104	62	201	118	99	12	15	13	27	28	98	86	187	165	568	508	460	429
583746	269	275	260	220	243	241	148	237	185	299	337	309	92	98	109	108	100	73	351	365	314	126	148	129	155	115	149	326	267	187	390	377	331	292	264	277	0	1	0	0	0	1	0	0	0	1	1	0	0
583958	8	6	8	6	1	4	2	6	1	10	4	4	0	0	0	0	1	0	17	24	14	1	0	3	1	0	0	16	16	16	4	18	4	4	7	5	0	0	0	0	0	0	0	0	0	0	0	0	0
584083	9	39	30	26	36	44	28	30	44	18	22	22	18	17	28	18	14	40	29	44	45	80	63	55	75	59	55	18	22	15	122	84	87	166	94	132	2	3	4	9	6	5	1	9	3	4	0	2	1
584107	4	7	5	14	9	18	19	19	13	10	5	5	6	1	2	6	6	2	1	4	1	2	2	3	0	2	1	3	2	6	17	18	19	29	33	28	0	0	0	0	0	0	0	0	0	0	0	0	0
584137	296	265	318	482	346	280	768	836	1003	298	370	338	256	283	204	295	322	287	472	491	333	99	131	138	104	258	153	299	308	271	82	71	57	58	67	67	22	23	26	7	9	43	14	21	14	32	28	20	9
584375	3	5	5	6	8	5	11	11	10	2	3	6	1	1	4	1	5	6	0	1	0	0	1	2	1	2	0	4	3	8	4	7	10	14	4	14	2	1	2	4	6	2	3	4	4	2	0	0	0
584463	3	5	4	0	2	1	0	0	0	4	9	4	16	16	21	0	3	3	9	6	15	3	3	0	0	0	0	6	3	5	0	0	2	0	0	0	0	0	0	0	0	0	0	0	0	0	0	1	0
585227	1	3	2	8	3	1	1	5	1	2	0	4	0	0	1	3	3	1	11	4	5	2	6	2	6	2	2	0	1	2	3	3	3	9	4	11	164	215	182	548	678	653	695	1510	1523	156	112	313	207
585419	31	52	54	16	20	8	8	3	4	46	54	41	6	4	5	7	0	2	65	54	58	29	20	7	1	7	3	36	38	38	8	30	39	13	31	10	3	7	12	8	1	2	0	0	5	1	0	0	1
585480	83	78	67	30	32	28	34	29	43	80	78	62	9	9	7	3	1	0	119	127	141	25	22	11	0	6	8	83	65	54	26	20	19	15	6	24	949	1346	1069	68	67	130	31	22	19	0	0	5	6
585914	8	6	7	26	15	22	36	24	32	8	10	15	1178	1077	978	1856	1172	1316	18	11	10	47	35	23	26	25	17	8	30	165	16	30	17	23	19	99	93	94	105	105	123	91	90	135	119	3514	3383	3390	5799
585949	0	0	0	0	0	0	0	0	2	0	0	0	0	0	0	0	0	0	0	0	0	0	0	0	0	0	0	0	0	0	0	0	0	0	1	0	0	0	0	0	0	0	0	0	0	0	0	0	0
586290	0	0	0	2	3	3	2	6	0	0	1	1	0	0	1	1	1	1	0	3	3	3	2	4	0	3	2	0	0	0	1	1	3	3	1	0	5	4	1	10	17	22	21	32	41	14	17	15	8
588929	0	0	0	0	0	0	0	0	0	0	0	0	0	0	0	0	0	0	0	0	0	0	0	0	0	0	0	0	0	0	0	0	0	0	0	0	0	0	0	0	0	0	0	0	0	0	0	0	0
589071	93	123	160	215	154	98	107	85	139	203	179	172	5629	4938	5671	6077	5904	6152	201	129	183	10	15	41	32	36	16	136	243	842	7	94	13	55	37	351	173	312	377	41	50	125	38	85	78	2585	3338	1961	110
589076	0	0	0	0	0	1	0	0	0	0	1	0	0	0	1	0	1	0	0	0	1	0	0	0	2	0	0	0	0	1	0	0	0	0	0	2	169	126	178	289	243	233	238	262	347	57	42	81	70
589277	1264	1664	1487	3092	2884	3523	335	367	384	1704	1407	1789	946	935	840	622	469	264	2704	2540	2758	4211	4615	1477	224	216	103	1137	1215	979	1332	1055	1320	753	472	807	482	725	605	76	113	129	64	152	132	298	396	287	102
589313	2	1	4	2	5	6	6	4	4	2	5	1	3	3	0	2	1	1	4	3	1	0	3	0	1	2	2	3	4	1	6	8	7	6	6	8	43	33	52	58	60	59	96	74	69	26	17	22	5
591439	7	5	7	51	35	36	22	22	24	7	11	3	2	3	2	0	3	0	2	3	1	6	13	18	3	12	3	2	3	0	73	56	97	43	55	50	0	0	0	0	0	0	0	0	0	0	0	0	0
591635	15	11	24	14	17	8	25	21	15	14	8	20	4	0	4	2	3	3	23	14	16	15	16	12	9	10	9	11	10	19	22	25	11	28	22	17	27	24	24	15	23	21	5	7	14	2	0	4	1
591671	224	278	253	804	987	863	736	862	843	189	324	211	155	128	178	38	63	31	123	175	140	154	304	417	355	348	345	273	298	277	1095	1169	1164	1042	1443	1435	1059	1088	839	1427	1230	955	494	519	633	69	74	150	11
593008	7	4	8	27	30	22	34	26	29	2	4	1	8	7	9	6	9	9	2	8	1	1	6	5	6	11	3	2	2	7	25	19	17	46	23	34	0	0	0	0	0	0	0	0	0	0	0	0	0
593369	2	2	0	6	6	8	10	16	9	3	1	2	1	0	0	0	0	0	7	3	1	26	33	22	35	35	40	7	2	0	26	15	8	10	8	5	0	2	1	0	0	0	0	0	0	0	0	0	0
620319	266	249	246	318	310	341	414	374	330	283	264	249	250	216	217	205	229	147	248	268	255	182	174	143	73	116	65	280	257	236	416	390	308	307	360	401	0	5	0	1	0	0	1	1	1	0	0	0	0
628226	17	26	20	13	8	3	12	10	2	30	28	21	1	0	0	2	0	2	5	16	13	3	0	6	3	2	2	29	31	25	14	21	19	24	10	25	199	240	211	80	76	90	138	250	275	17	10	41	9
631764	0	0	0	1	0	0	0	4	2	0	0	0	0	0	0	0	0	0	0	0	0	0	0	1	0	0	0	0	0	0	1	0	0	1	0	3	6	3	11	12	8	8	15	7	1	2	0	1	0
634449	0	1	1	4	2	12	3	9	11	0	1	0	3	6	1	6	2	15	0	1	0	1	1	0	0	6	0	0	1	3	0	3	5	5	2	8	0	0	0	0	0	0	0	0	0	0	0	0	0
640999	27	35	20	15	14	26	20	18	10	21	19	30	1	6	3	2	3	1	33	16	29	12	6	10	3	3	4	31	27	8	29	31	32	39	19	19	0	0	0	0	0	0	0	0	0	0	0	0	0
641783	0	0	0	0	0	0	0	0	0	0	0	0	0	0	0	0	0	0	0	0	0	0	0	0	0	0	0	0	0	0	0	0	0	0	0	0	0	0	0	0	0	0	0	0	0	0	0	0	0
644244	1	0	0	0	0	0	0	0	0	1	2	0	0	0	0	0	0	0	2	1	2	0	0	0	1	0	0	4	1	1	0	1	0	2	9	1	0	0	0	0	0	0	0	0	0	0	0	0	0
646499	1	1	0	0	1	0	0	0	1	1	0	0	1	0	1	0	1	0	0	1	1	0	1	0	0	0	0	0	1	0	1	3	2	0	0	1	0	0	0	0	0	0	0	0	0	0	0	0	0
646549	4	7	9	16	2	9	15	6	4	5	7	4	1	4	2	0	3	1	0	0	1	0	0	6	12	1	6	7	4	3	45	16	28	48	45	28	5	2	9	14	9	5	0	11	11	1	0	3	0
647215	52	48	47	113	125	107	148	140	147	53	56	34	19	16	35	24	26	34	64	42	45	63	70	77	36	37	37	73	51	33	162	176	137	238	266	203	0	0	0	0	0	0	0	4	0	1	0	0	0
649107	0	0	0	2	2	12	0	0	1	0	0	0	2	0	0	2	0	1	1	0	0	1	1	0	3	1	0	0	0	1	4	3	7	3	0	1	8	7	1	4	5	7	13	2	8	3	2	2	4
658370	0	0	0	2	0	2	2	0	1	1	0	0	0	0	0	2	0	0	1	0	0	2	2	0	0	0	0	0	0	0	0	0	1	1	1	1	3	1	1	10	6	2	8	0	3	0	2	3	1
659361	0	0	1	0	0	0	0	0	0	0	0	0	0	0	0	0	0	0	0	0	0	0	0	0	0	0	0	0	0	0	0	0	0	0	0	0	0	0	0	0	0	0	0	0	0	0	0	0	0
667570	0	0	0	10	2	4	6	7	8	0	0	0	0	0	0	1	1	0	0	2	0	3	3	2	0	7	1	0	1	1	25	12	34	14	12	12	2	2	0	15	12	11	7	13	27	2	1	6	1
681370	1	1	0	3	1	2	0	4	3	2	1	0	3	1	0	1	1	0	0	1	1	0	0	3	0	1	1	2	2	3	1	1	4	0	2	1	0	0	1	2	3	0	3	1	1	2	1	0	2
682726	0	0	0	0	0	0	0	0	1	0	0	0	0	0	0	0	0	0	0	0	0	0	0	0	0	0	0	2	0	0	0	1	0	0	2	1	24	23	56	93	35	38	135	94	137	1	3	29	8
696563	0	2	3	1	0	3	4	5	4	0	1	1	2	2	0	1	1	1	0	0	0	0	3	0	0	1	3	2	1	1	1	4	1	3	16	2	257	228	268	488	436	487	780	634	685	206	160	263	124
701221	57	77	81	8	2	5	4	2	3	90	94	66	10	17	12	0	0	0	90	99	102	12	24	16	0	4	0	76	92	85	4	3	2	2	1	1	72	82	39	12	14	42	6	17	3	21	4	10	1
708680	2157	2193	2302	367	351	281	129	144	114	2680	3015	2121	485	472	424	35	17	11	3107	2675	3426	238	302	314	34	44	38	2946	2485	2091	132	223	101	86	101	106	2682	2990	2545	1042	985	1221	478	574	308	490	273	381	63
712677	3	3	2	3	8	3	7	7	3	10	8	8	0	0	1	0	0	1	1	4	0	0	2	2	2	0	0	11	6	4	11	5	6	16	14	24	1	0	1	2	0	0	1	0	2	0	0	0	0
720944	4	1	2	0	1	1	0	0	0	4	1	1	2	0	0	0	0	0	2	6	7	3	0	3	0	0	1	3	5	1	0	0	0	1	0	0	0	0	0	0	0	0	0	0	0	0	0	0	0
753891	0	0	0	0	0	0	0	0	2	0	0	0	0	0	0	0	0	1	0	0	0	0	0	0	0	0	0	0	0	0	0	0	0	0	0	1	0	0	0	6	11	19	6	12	20	18	13	15	33
758482	0	0	0	0	0	0	0	0	0	0	0	0	0	0	0	0	0	0	0	0	0	0	0	0	0	0	0	0	0	0	0	0	0	0	0	0	0	0	0	0	0	0	0	0	0	0	0	0	0
759751	51	46	53	104	105	65	42	36	39	64	98	65	63	90	49	23	49	37	81	72	63	282	246	309	192	162	108	60	56	46	38	37	50	63	36	25	125	164	157	331	309	318	279	305	366	34	28	90	9
766113	0	0	0	0	0	0	0	1	0	1	1	0	0	0	0	0	0	0	0	0	0	0	0	2	1	0	0	0	0	0	1	0	1	1	1	2	0	0	0	0	0	1	0	0	0	0	0	0	0
772282	1	0	0	0	1	0	0	0	0	0	0	0	1	1	1	0	1	2	1	0	1	0	0	2	1	0	0	1	0	0	0	0	0	0	0	0	0	0	0	0	0	0	0	0	0	0	0	0	0
780650	1	1	5	0	5	2	1	5	0	2	0	2	0	1	0	0	0	1	0	0	1	0	0	1	0	1	2	2	1	0	8	1	0	10	5	4	1	0	0	0	1	0	0	0	0	0	0	0	0
787709	1	3	0	1	0	1	2	0	1	0	0	2	0	0	1	1	0	0	0	3	0	0	5	0	0	0	0	0	1	1	3	1	2	1	0	1	8	10	11	11	9	1	12	6	14	1	0	5	0
791522	3	0	0	4	5	2	5	5	7	2	2	0	0	0	1	1	4	7	1	0	0	1	3	3	6	6	0	1	3	0	10	6	9	10	8	17	0	0	0	0	0	1	0	0	1	0	0	0	0
797229	0	0	0	2	1	1	0	0	4	0	0	0	0	0	0	0	0	0	0	0	0	0	0	0	0	1	1	0	0	0	3	2	7	5	7	2	0	0	0	5	7	3	2	5	5	0	1	2	0
798164	91	71	76	189	188	197	338	360	289	68	68	52	49	70	66	59	68	57	47	61	60	31	50	61	40	57	35	63	55	88	157	127	133	143	167	137	0	1	0	0	1	0	0	2	0	0	0	0	0
804526	50	68	65	19	10	5	14	17	18	51	65	66	13	11	9	13	15	12	26	24	26	7	14	23	19	10	11	59	64	72	38	40	45	32	57	52	43	75	52	24	24	22	14	22	12	17	13	16	12
813479	2	1	3	2	4	3	1	6	4	1	2	0	1	1	1	0	0	1	0	2	0	0	0	1	1	1	0	2	2	1	2	6	3	2	3	5	1	1	2	1	1	4	7	6	5	0	2	0	0
817135	0	0	0	0	0	0	0	0	0	0	0	0	0	0	0	0	0	0	0	0	0	0	0	0	0	0	0	0	0	0	0	0	0	0	0	0	0	0	0	0	0	0	0	0	0	0	0	0	0
819181	38	36	38	1	3	1	0	0	3	46	33	59	4	3	0	0	0	0	83	48	73	6	2	3	4	3	3	34	33	22	6	2	2	3	1	7	0	0	0	0	0	0	0	0	0	0	0	0	0
822770	1	1	2	2	0	2	2	3	8	1	1	0	0	1	1	0	1	2	0	1	0	0	1	0	0	0	1	2	0	1	3	8	1	0	2	3	0	0	0	0	0	1	0	0	1	0	0	0	0
823634	0	0	0	0	0	0	1	0	1	0	0	1	0	0	0	1	0	0	1	0	0	0	1	0	0	0	0	0	0	0	0	0	0	0	0	1	12	12	7	14	6	5	12	8	10	2	1	0	2
827702	7	4	3	15	9	7	29	24	18	5	4	6	7	6	6	7	7	6	4	5	8	17	14	7	3	6	3	1	5	7	14	15	15	29	30	22	0	0	0	0	0	0	0	0	0	0	0	0	0
827794	0	0	0	0	0	0	0	0	0	0	0	0	0	0	0	0	0	0	0	0	0	0	0	0	0	0	0	0	0	0	0	0	0	0	0	0	0	0	0	0	0	0	0	0	0	0	0	0	0
831922	27	27	36	19	12	22	18	16	19	28	21	27	3	4	2	2	6	3	45	47	33	19	14	13	9	8	10	22	22	15	26	18	19	17	12	14	0	0	0	0	0	0	0	0	0	0	0	1	0
837283	0	0	1	0	0	0	0	0	0	0	0	0	0	1	0	0	0	0	0	1	0	1	0	0	0	0	0	1	0	0	1	3	0	0	0	8	344	404	521	181	170	147	80	168	176	51	66	76	120
841907	37	43	64	72	94	166	155	129	287	35	51	34	16	11	34	21	15	21	46	58	51	46	49	44	30	55	56	31	33	18	131	74	127	123	131	122	7	12	15	7	13	11	11	31	22	4	1	8	7
842193	0	0	0	0	0	0	0	0	0	0	0	0	0	0	0	0	0	0	0	0	0	0	0	0	0	0	0	0	0	0	0	0	0	0	0	0	0	0	0	0	0	0	0	0	0	0	0	0	0
842596	43	47	53	1	7	3	1	0	3	54	49	49	27	20	17	32	14	14	62	48	46	7	6	17	13	10	11	44	38	47	6	7	0	1	0	1	7	1	6	5	4	3	1	4	0	0	0	1	0
843459	0	1	1	0	0	0	1	0	0	0	0	0	0	0	0	0	1	0	0	1	0	0	0	0	0	1	0	0	0	0	0	1	0	0	0	0	1	0	0	0	0	0	1	0	1	0	0	0	0
843553	391	389	377	197	294	178	283	229	166	364	293	294	26	29	22	20	6	5	543	526	536	72	98	94	0	19	1	327	320	213	202	186	163	150	132	124	47	72	91	61	63	97	43	100	88	10	5	9	10
844006	3	4	2	0	1	3	1	0	2	3	3	1	0	2	0	0	0	0	9	1	1	5	0	2	1	0	0	2	3	2	4	0	1	0	0	10	0	0	0	0	0	0	0	0	0	0	0	0	0
846141	43	48	47	63	58	45	43	18	52	69	111	73	5	17	12	7	9	8	102	86	79	140	101	109	85	43	29	50	47	41	13	16	7	23	12	28	1	0	0	0	0	0	0	1	0	0	0	0	0
849346	3	1	0	3	11	18	14	15	18	0	0	1	0	0	1	1	0	0	1	2	1	14	14	10	4	3	7	0	4	3	16	13	16	21	25	34	0	0	0	0	0	0	0	0	0	0	0	0	0
851323	1	5	3	14	6	2	10	6	11	1	2	0	45	26	34	45	24	29	2	1	5	19	25	18	7	6	2	4	6	8	5	5	6	6	3	13	7	14	7	6	10	9	8	18	13	26	37	26	42
851865	1371	1463	1472	220	238	122	81	123	71	1859	1478	1621	780	957	559	813	1053	478	1233	1426	1055	363	465	228	180	121	179	2035	2097	1471	69	103	114	50	88	160	988	1132	1107	57	42	60	16	26	14	383	440	325	419
865469	167	147	147	9	7	24	19	15	11	208	160	151	14	23	9	17	14	7	219	168	204	19	23	16	6	4	5	154	139	82	39	16	11	8	10	3	0	0	0	0	0	0	0	0	0	0	0	0	0
916143	0	0	0	0	0	0	0	0	0	0	0	0	0	0	0	0	0	0	0	0	0	0	0	0	0	0	0	0	0	0	0	0	0	0	0	0	0	0	0	0	0	0	0	0	0	0	0	0	0
922761	1	3	2	14	11	12	3	3	8	5	1	3	0	3	1	0	0	1	4	3	2	4	0	3	4	1	0	1	2	2	56	27	83	47	40	49	20	20	27	5	17	11	6	14	25	7	6	6	6
929836	0	0	0	0	0	0	0	0	0	0	0	0	0	0	0	0	0	0	0	0	0	0	0	0	0	0	0	0	0	0	0	0	0	0	0	0	0	0	0	0	0	0	0	0	0	0	0	0	0
953855	126	134	134	315	336	272	476	344	446	156	103	122	506	553	539	491	434	531	181	165	175	441	322	282	159	177	154	84	132	161	276	217	144	284	270	154	0	4	0	0	0	0	0	0	0	0	0	0	0
968954	87	83	70	92	100	130	167	170	133	74	105	91	17	24	11	13	17	24	53	66	61	27	41	34	29	36	21	123	72	97	170	193	136	208	196	211	27	32	46	36	27	34	65	37	34	2	3	11	4
975306	20	15	9	4	0	2	1	1	0	15	23	16	7	5	7	0	0	1	16	26	23	1	1	0	1	0	3	17	28	11	1	0	1	0	1	1	149	130	110	16	13	83	9	39	5	8	3	4	0
988375	8	4	5	6	17	13	17	15	23	5	0	5	7	8	9	4	4	2	2	5	2	11	13	4	16	9	11	0	6	2	7	7	7	9	14	5	5	9	8	2	8	6	8	15	14	9	17	17	11
988932	0	0	0	0	0	0	0	0	0	1	0	1	0	0	1	0	0	0	0	0	0	0	0	0	0	0	0	0	0	0	0	0	0	0	0	0	0	0	0	0	0	0	0	0	0	0	0	0	0
997439	18	12	10	28	19	29	27	30	26	15	16	18	4	9	3	11	8	5	4	10	4	0	5	10	8	11	9	22	19	22	32	44	44	35	33	36	14	16	20	23	21	11	53	27	17	8	3	5	8
1029949	33	34	44	3	8	11	3	1	0	35	29	21	4	3	2	3	1	1	41	36	44	17	24	7	5	4	0	34	22	23	5	6	1	0	5	0	45	67	55	17	23	30	12	24	30	3	0	1	3
1035392	6	7	2	1	0	0	0	0	0	3	8	11	2	1	0	2	0	0	13	7	13	4	1	2	0	1	1	5	1	8	14	3	1	0	0	0	0	0	0	0	0	0	0	0	0	0	0	0	0
1040889	37	46	35	7	7	6	0	2	2	25	46	36	580	681	644	700	927	1088	23	18	14	0	2	1	8	10	14	38	58	135	0	12	0	5	3	57	5	2	5	3	8	6	8	12	6	1	0	1	0
1062061	282	288	256	212	261	235	374	445	305	214	223	239	41	52	32	48	51	24	394	353	356	261	198	219	214	193	190	292	262	172	546	550	387	726	825	742	0	5	0	1	0	0	0	7	0	0	1	2	1
1076587	88	127	115	304	391	306	182	188	211	91	124	67	77	74	92	15	27	23	46	80	46	77	113	165	62	53	39	100	112	144	508	428	455	270	272	320	449	410	381	29	21	21	2	11	1	28	31	21	41
1078587	2862	3064	2792	2800	2823	3041	2448	2720	2498	2204	2782	2746	1294	1542	1374	1330	1825	2203	545	910	602	866	1960	2365	1317	1270	1274	2123	2196	2766	4024	4104	4456	5803	6394	3927	3058	3037	3467	3389	3688	3852	1939	1796	1486	1454	1108	1469	644
1082539	6	8	4	6	4	15	13	5	4	4	7	3	0	3	1	0	0	2	6	1	3	0	1	1	0	1	0	5	11	7	11	5	2	7	7	6	30	24	14	8	12	10	14	10	8	1	1	3	1
1083194	18	18	26	19	25	28	26	48	29	32	23	33	5	3	4	8	9	6	15	27	11	4	11	9	5	7	6	35	25	30	32	48	46	49	47	52	22	21	41	29	25	24	56	25	41	4	2	0	3
1105343	2	3	2	2	3	4	9	3	5	6	0	0	0	2	0	0	0	0	5	5	3	23	40	27	26	24	21	3	1	3	4	2	3	2	6	4	2	2	1	0	1	1	0	5	1	0	0	1	0
1106254	101	96	209	30	34	31	37	32	55	109	73	89	61	69	41	6	16	5	36	89	125	4	2	3	5	6	8	132	113	68	17	26	7	233	168	27	0	0	0	0	0	0	2	0	0	0	0	0	0
1107027	38	28	38	46	37	34	8	30	17	44	28	23	4	6	8	2	1	0	25	23	33	7	15	5	5	11	1	28	12	26	35	35	26	25	26	43	0	0	0	0	0	0	0	0	0	0	0	0	2
1110312	34	44	39	71	50	57	83	70	76	31	27	31	5	11	7	1	2	0	59	38	24	15	17	18	3	4	5	27	40	29	80	70	43	58	33	40	0	0	0	0	0	0	0	0	0	0	0	0	0
1111191	222	195	206	330	428	304	277	280	277	170	198	188	53	76	87	28	32	41	91	115	119	167	226	226	68	69	71	231	191	248	377	332	316	470	415	406	613	552	613	965	828	543	143	188	108	47	36	81	9
1111294	9	15	20	512	393	597	683	508	645	10	8	11	44	36	73	37	59	45	18	56	22	217	197	118	175	178	129	9	6	16	2107	1420	2457	1244	1169	963	52	45	57	1328	1514	1365	1174	1606	2100	108	151	380	233
1111582	0	0	0	3	3	2	1	0	0	0	0	2	0	0	0	1	0	0	0	1	1	0	0	1	0	0	0	0	0	0	0	1	1	1	0	4	181	155	137	306	322	367	430	436	434	113	84	103	101
1142029	2	2	3	2	4	2	4	9	7	2	3	3	0	4	2	0	1	2	0	0	0	0	2	1	0	1	0	4	2	5	0	3	7	5	8	4	2	1	3	4	0	3	7	7	1	0	1	0	0
1144764	0	0	0	0	0	0	0	0	0	0	0	0	0	0	0	0	0	0	0	0	0	0	0	0	0	0	0	0	0	0	0	0	0	0	0	0	0	0	0	0	0	0	0	0	0	0	0	0	0
1656781	0	0	0	0	0	0	0	0	0	0	0	1	0	0	0	0	0	0	1	0	0	0	0	0	1	0	0	0	0	0	0	0	1	0	1	2	120	160	245	29	59	74	0	0	2	181	201	241	343
1868703	0	0	0	2	0	0	0	0	0	0	3	0	1	0	0	0	0	1	0	1	0	0	0	0	0	1	0	0	0	1	0	0	0	0	0	1	45	51	13	0	2	4	0	0	0	14	22	16	0
1870411	0	0	0	0	0	0	0	0	0	0	0	0	0	0	0	0	0	0	0	1	0	0	0	0	0	0	0	0	0	0	0	0	0	0	0	0	0	0	0	0	0	0	0	0	0	0	0	0	0
1974536	29	44	38	538	572	733	820	618	924	64	69	67	361	414	396	290	324	263	80	107	63	977	690	680	585	476	514	52	49	75	275	205	264	272	159	173	0	8	1	0	0	0	0	0	0	0	0	0	0
2237211	0	0	0	3	1	3	2	2	3	3	0	0	3	7	5	5	1	3	0	0	1	5	11	4	2	1	0	0	0	0	2	0	0	2	1	1	0	3	1	0	0	1	0	4	0	5	11	5	2
2283111	0	0	1	1	0	0	0	0	0	0	1	2	52	24	32	47	38	40	4	3	5	0	0	0	0	0	1	0	3	9	0	1	0	0	0	2	2	0	0	0	0	0	0	0	0	2	12	9	0
2368865	57	42	27	47	49	57	71	47	70	51	48	65	5	8	8	12	9	3	37	55	51	29	41	32	14	15	15	42	46	33	85	102	78	99	113	107	0	1	0	0	0	0	0	1	0	0	0	0	0
2949328	0	0	0	0	0	0	0	0	0	0	0	0	0	0	0	0	0	0	0	0	0	0	0	0	0	0	0	0	0	0	0	0	0	0	0	0	0	0	0	0	0	0	0	0	0	0	0	0	0
2979308	0	2	0	2	6	3	4	2	1	2	4	3	2	7	5	8	9	8	2	2	0	5	3	0	1	0	1	1	4	1	8	9	0	4	7	9	25	47	32	37	34	24	26	39	37	198	142	122	280
3014078	8	7	10	5	5	11	8	14	9	8	2	7	2	5	2	2	6	5	3	2	1	1	5	7	6	7	2	6	7	15	9	9	14	17	21	17	8	4	8	9	10	4	3	3	6	5	3	4	0
3121406	0	0	0	1	0	1	3	0	5	0	1	0	0	0	0	0	0	0	0	0	0	0	0	0	0	1	0	0	1	0	0	0	2	9	8	12	0	0	0	0	0	0	0	0	0	0	0	0	0
3154070	0	0	1	3	1	0	0	0	1	1	1	4	12	9	2	10	8	3	6	1	6	1	0	0	0	0	0	0	1	0	0	0	0	0	0	0	0	1	2	0	0	0	0	0	0	9	18	21	0
3180933	2	1	0	3	3	0	3	1	1	0	0	3	13	13	4	4	8	6	0	0	1	15	17	12	2	0	1	1	1	3	1	1	0	1	0	0	1	5	1	0	1	2	1	1	1	8	8	1	3
3426658	2	4	2	21	7	5	1	2	1	4	4	3	1	2	8	1	2	0	3	8	9	4	11	1	0	0	0	6	3	3	1	4	1	1	1	1	1	2	0	0	0	0	0	2	1	1	0	0	0
3472078	0	0	0	1	2	3	0	0	0	1	0	4	10	6	3	4	4	1	3	0	1	46	49	11	0	1	0	0	0	2	3	2	0	1	0	0	0	5	0	0	0	0	0	0	1	7	11	8	1
3528448	0	0	0	0	0	0	0	0	0	0	0	0	0	0	0	0	0	0	0	0	0	0	0	1	0	0	0	0	0	0	0	0	0	0	0	0	2	4	0	2	2	0	11	1	2	0	0	0	0
3530697	13	3	11	4	8	3	0	1	0	11	6	15	0	1	0	0	2	1	10	12	28	1	4	5	2	0	0	10	7	12	0	2	2	0	0	0	6	3	1	4	4	5	1	3	2	3	1	1	0
3768338	4	4	6	9	6	6	4	3	8	3	4	4	2	3	3	3	0	9	1	2	0	3	3	8	0	1	3	7	7	4	13	11	7	4	5	10	6	13	8	11	8	5	9	4	2	9	4	2	3
4045886	3	3	3	2	1	7	2	1	1	3	4	7	33	16	17	16	25	36	1	0	5	2	1	5	3	2	1	0	2	9	0	1	1	0	1	2	7	6	5	6	12	14	4	3	6	55	61	23	47
4303423	122	280	158	1	1	3	2	1	0	166	198	224	14	14	4	13	9	7	238	163	158	30	27	16	1	1	2	121	113	77	12	5	0	0	1	2	0	0	0	0	0	0	0	0	0	1	0	1	0
4335376	0	0	0	0	0	0	0	0	0	0	0	0	0	0	0	0	0	0	0	0	0	0	0	0	0	0	0	0	0	0	0	0	0	0	0	0	0	0	0	0	0	0	0	0	0	0	0	0	0
4336943	0	0	0	0	0	0	0	0	0	0	0	0	0	0	0	0	0	0	0	0	0	0	0	0	0	0	0	0	0	0	0	0	0	0	0	0	0	0	0	0	0	0	0	0	0	0	0	0	0
4339144	6	3	4	8	7	10	36	32	19	0	4	0	5	7	14	8	12	21	10	9	11	4	6	12	14	13	16	2	2	8	2	7	10	9	16	27	14	12	8	6	4	14	13	23	37	11	13	35	20
4343709	0	0	0	0	0	0	0	0	0	0	0	0	0	0	0	0	0	0	0	0	0	0	0	0	0	0	0	0	0	0	0	0	0	0	0	0	0	0	0	0	0	0	0	0	0	0	0	0	0
4352657	1	3	4	5	9	7	13	10	13	0	2	1	0	0	0	2	2	1	0	0	1	0	0	0	0	0	1	0	1	4	2	8	7	7	12	4	5	3	6	7	4	8	2	7	8	3	0	2	0
4361768	0	1	0	1	3	2	1	1	0	1	0	0	1	2	0	1	1	1	0	1	1	0	1	0	0	1	0	0	0	0	0	0	0	2	1	5	0	0	0	0	0	0	0	0	0	0	0	0	0
4364747	2	4	3	16	10	14	19	27	11	0	2	7	1	0	1	1	7	1	0	6	2	2	3	7	2	2	4	1	1	3	22	36	23	11	23	23	0	0	0	0	0	0	0	0	0	0	0	0	0
4407515	0	0	0	0	0	0	0	0	0	0	0	0	0	0	0	0	0	0	0	0	0	0	0	0	0	0	0	0	0	0	0	0	0	0	0	0	0	0	0	0	0	0	0	0	0	0	0	0	0
4454586	29	41	30	68	64	102	125	98	69	34	35	18	21	39	41	27	31	31	50	37	20	112	85	57	25	34	26	25	19	11	87	61	73	99	90	54	0	1	0	0	0	0	0	0	0	0	0	0	0
New.CleanUp.ReferenceOTU131603	1	0	0	0	3	5	6	6	3	2	0	2	0	1	0	0	0	0	2	2	0	0	1	1	0	0	0	0	1	0	3	3	0	1	2	2	0	0	0	0	0	0	0	0	0	0	0	0	0
New.CleanUp.ReferenceOTU190430	1	0	0	1	0	0	2	2	2	0	2	1	3	2	0	1	3	4	0	0	0	2	0	0	0	0	1	1	1	1	0	4	0	1	1	1	0	0	0	1	0	0	0	0	1	0	0	0	0
New.CleanUp.ReferenceOTU224964	1	2	12	0	0	0	0	0	0	2	2	8	0	0	0	0	0	0	21	27	35	9	14	1	0	0	0	2	3	0	0	0	0	0	0	0	0	1	0	0	0	0	0	0	0	0	0	0	0
New.CleanUp.ReferenceOTU267982	0	1	0	1	0	0	0	1	1	0	1	0	1	5	3	4	3	3	0	0	0	16	12	18	1	1	0	0	0	0	0	1	0	0	0	0	7	1	1	1	0	0	0	0	2	1	4	1	5
New.CleanUp.ReferenceOTU305771	0	4	6	3	2	12	9	7	10	2	0	4	0	1	2	0	1	1	1	0	0	2	4	4	0	0	2	1	6	3	10	9	5	8	5	14	6	0	2	9	7	3	6	2	6	2	1	2	0
New.CleanUp.ReferenceOTU314787	3	0	2	0	1	0	0	0	0	0	0	7	2	0	0	0	0	0	27	26	26	10	12	2	0	0	0	0	2	3	0	1	0	0	0	0	0	0	0	0	0	0	0	0	0	0	0	0	0
New.ReferenceOTU107	0	0	0	7	8	9	10	17	19	1	0	0	2	1	1	0	2	0	1	0	1	11	6	2	10	4	10	1	0	0	27	26	17	30	25	19	0	0	0	0	0	0	0	0	0	0	0	0	0
New.ReferenceOTU118	96	106	72	44	57	36	41	48	58	97	60	55	2	8	6	5	2	1	135	140	107	21	34	19	0	1	0	88	67	42	52	40	30	26	33	37	0	0	0	1	0	1	0	0	0	0	0	0	1
New.ReferenceOTU137	7	4	7	0	3	3	4	4	1	5	4	9	1	1	1	0	3	1	18	8	12	5	2	8	3	5	4	5	4	2	6	4	5	6	2	2	0	0	0	0	0	0	0	0	0	0	0	0	0
New.ReferenceOTU144	17	9	7	4	8	8	5	12	11	19	1	10	5	1	2	5	2	4	19	18	16	15	19	13	7	8	13	16	15	8	30	42	13	26	30	14	0	0	0	0	0	0	0	0	0	0	0	0	0
New.ReferenceOTU147	0	0	0	0	0	0	0	0	0	0	0	0	0	0	0	0	0	0	0	0	0	0	0	0	0	0	0	0	0	0	0	0	0	0	0	0	0	0	0	0	0	0	0	0	0	0	0	0	0
New.ReferenceOTU149	5	10	3	9	6	17	0	1	3	9	6	6	5	2	3	1	1	0	12	5	12	10	5	4	1	2	0	4	3	3	7	4	6	3	1	0	2	3	2	1	0	0	0	0	0	0	0	2	1
New.ReferenceOTU151	0	0	0	0	0	0	0	0	0	0	0	0	0	0	0	0	0	0	0	0	0	0	0	0	0	0	0	0	0	0	0	0	0	0	0	0	31	25	27	43	45	38	34	45	63	9	7	13	9
New.ReferenceOTU180	1	0	2	0	2	0	2	1	0	2	0	0	0	0	0	0	0	3	2	0	0	0	0	0	0	2	0	0	1	0	0	3	0	2	0	0	1	0	1	2	1	1	7	0	3	0	0	0	0
New.ReferenceOTU200	0	0	0	1	0	0	0	0	0	0	0	0	33	10	9	63	33	37	0	1	0	0	0	0	0	0	0	0	0	3	0	0	0	0	0	3	0	1	0	0	0	0	2	1	1	47	29	59	105
New.ReferenceOTU205	0	0	0	1	0	3	3	2	1	0	0	0	0	0	0	0	0	1	0	0	0	1	1	0	0	1	1	0	0	0	3	2	8	2	2	6	0	0	1	8	7	3	3	9	10	0	0	3	1
New.ReferenceOTU206	0	0	0	0	1	0	0	0	0	0	0	0	23	6	10	41	25	30	0	0	0	0	1	0	0	0	0	0	0	0	0	0	0	0	0	1	2	0	0	0	1	0	2	0	1	32	32	51	59
New.ReferenceOTU208	0	0	0	0	0	0	0	0	0	0	0	0	0	0	0	0	0	0	0	0	0	0	0	0	0	0	0	0	0	0	0	0	0	0	0	0	0	0	0	0	0	0	0	0	0	0	0	0	0
New.ReferenceOTU228	6	13	8	1	2	1	0	0	0	12	5	11	0	0	0	0	0	0	6	2	9	2	2	0	2	1	0	11	9	11	7	1	1	1	0	1	9	9	7	12	7	7	3	8	10	2	2	0	1
New.ReferenceOTU229	0	0	0	0	0	1	0	1	0	0	0	0	4	1	3	6	3	2	0	0	0	5	7	1	2	1	0	0	0	0	0	0	0	0	0	0	2	1	0	0	0	0	1	0	1	3	4	7	1
New.ReferenceOTU255	4	3	1	6	3	5	2	1	0	4	3	8	2	0	2	0	0	1	2	2	6	10	11	5	0	1	0	3	5	2	5	1	3	1	0	2	0	3	1	0	0	2	0	0	0	2	0	2	0
New.ReferenceOTU291	4	6	2	3	2	5	4	7	3	2	1	0	0	1	0	1	1	1	0	1	0	0	1	0	1	0	0	4	4	2	9	1	5	5	6	9	3	7	1	7	1	1	3	3	5	0	1	1	1
New.ReferenceOTU319	0	0	0	0	0	0	0	0	0	0	0	0	0	0	0	0	0	0	0	0	0	0	0	0	0	0	0	0	0	0	0	0	0	0	0	0	0	0	0	0	0	0	0	0	0	0	0	0	0
New.ReferenceOTU324	11	9	10	7	3	10	16	10	6	11	13	14	1	0	0	1	2	6	7	5	3	0	0	2	3	0	1	23	12	11	7	26	6	17	8	23	9	11	4	18	3	13	17	28	12	1	0	2	1
New.ReferenceOTU329	2	1	1	1	4	0	2	4	2	1	2	0	1	0	1	2	1	0	0	0	0	4	9	7	0	2	0	3	2	1	11	10	8	25	9	17	0	5	2	4	1	3	0	1	2	1	1	0	0
New.ReferenceOTU331	0	2	2	4	2	0	5	13	6	1	1	3	12	7	3	18	19	8	2	2	7	19	32	20	10	24	4	2	2	5	0	6	3	0	1	3	21	12	0	16	25	31	33	7	13	20	26	33	19
New.ReferenceOTU346	4	2	0	2	4	5	1	3	4	2	2	2	0	2	1	6	7	2	2	1	2	4	8	6	17	12	12	1	5	6	4	3	5	3	3	7	2	5	4	1	2	1	2	1	0	5	6	6	11
New.ReferenceOTU373	4	3	4	9	16	9	16	14	10	4	3	3	0	2	4	2	2	2	7	1	3	4	3	4	2	2	3	4	7	4	12	17	5	19	21	22	0	0	0	0	0	0	0	0	0	0	0	0	0
New.ReferenceOTU388	56	67	61	49	43	54	58	58	75	38	71	45	48	46	29	29	53	55	14	20	15	3	15	24	6	7	10	70	50	60	22	68	68	20	15	20	0	0	0	0	0	0	0	0	0	0	0	0	0
New.ReferenceOTU393	1	3	2	4	1	3	3	1	1	1	1	0	0	1	2	0	2	1	6	1	0	3	6	0	0	0	0	0	0	1	4	4	1	3	0	3	6	8	9	4	8	3	2	3	3	6	1	6	2
New.ReferenceOTU395	0	0	0	0	0	0	0	0	1	0	0	0	0	0	0	0	0	0	0	0	0	0	0	0	0	0	0	0	0	0	0	0	0	0	1	2	62	49	37	26	18	30	11	9	8	0	0	1	0
New.ReferenceOTU396	0	0	0	0	1	0	0	0	1	0	0	0	1	1	0	0	0	0	0	1	3	56	51	30	14	13	2	0	0	1	0	0	0	0	0	0	1	0	0	0	0	1	0	0	0	0	0	0	0
New.ReferenceOTU4	5	7	4	1	3	7	3	3	4	12	10	7	3	6	1	1	0	8	8	4	8	2	9	8	6	3	2	11	11	4	9	14	4	7	11	2	8	10	11	11	12	6	7	10	7	2	1	3	0
New.ReferenceOTU403	1	1	3	0	0	0	0	3	1	2	1	3	63	52	69	57	35	62	0	2	5	0	0	2	0	0	0	0	3	6	0	3	0	0	1	2	1	4	4	1	0	3	0	0	0	23	25	15	0
New.ReferenceOTU404	4	11	4	10	6	8	10	5	19	5	9	6	13	22	16	17	19	21	8	5	1	1	1	0	0	1	0	3	9	16	3	8	4	4	2	0	34	33	27	45	37	42	29	19	14	37	26	30	26
New.ReferenceOTU407	169	132	210	263	235	195	423	384	294	177	204	164	47	50	35	43	59	64	77	167	84	47	116	131	53	98	51	164	134	240	347	432	445	824	591	555	27	37	21	28	22	23	29	38	32	6	3	5	8
New.ReferenceOTU423	8	11	7	2	4	2	0	1	1	6	9	8	5	1	2	4	2	3	7	4	4	2	2	3	1	0	1	7	8	7	5	9	0	1	0	3	0	1	0	2	0	1	0	4	3	1	1	0	0
New.ReferenceOTU429	0	0	0	0	0	0	0	0	0	0	0	0	0	0	0	0	0	0	0	0	0	0	0	0	0	0	0	0	0	0	0	0	0	0	0	0	7	5	1	34	35	26	28	39	36	0	0	3	0
New.ReferenceOTU430	0	0	0	0	0	1	3	3	1	0	0	0	1	0	3	1	2	0	0	0	0	4	5	15	82	46	79	0	0	0	0	0	0	0	0	0	0	0	0	0	0	0	0	0	0	0	0	0	0
New.ReferenceOTU436	0	0	0	1	0	0	0	0	0	0	0	0	3	2	4	6	3	3	0	0	0	16	5	1	0	0	0	0	0	1	0	0	0	0	0	0	2	0	0	0	0	0	0	0	0	5	6	11	7
New.ReferenceOTU448	27	9	19	31	30	37	36	39	44	12	8	13	8	1	5	7	7	6	13	13	15	37	39	59	70	62	75	5	11	18	35	33	31	37	23	30	0	0	0	0	0	0	0	0	0	0	0	0	0
New.ReferenceOTU451	17	26	24	26	28	37	49	49	55	15	15	25	12	16	11	2	12	6	6	5	8	3	13	6	4	6	13	16	21	25	43	37	46	48	48	61	33	31	42	35	40	43	34	45	43	6	6	18	1
New.ReferenceOTU472	4	9	4	2	0	0	0	0	0	14	7	6	1	1	3	0	0	0	5	8	14	0	2	2	1	0	0	3	6	4	0	0	0	1	0	0	9	7	9	0	1	2	0	1	0	0	0	1	0
New.ReferenceOTU494	366	428	425	22	16	19	55	40	73	495	410	409	0	9	3	0	0	0	517	425	455	11	16	5	1	6	2	459	470	363	9	38	19	12	10	29	0	0	0	0	0	0	0	0	0	0	0	0	0
New.ReferenceOTU495	1	0	0	1	2	1	0	0	2	0	0	0	2	3	0	3	0	0	0	0	1	8	0	20	7	5	7	0	0	0	0	0	0	0	0	0	0	0	0	0	1	1	0	0	1	1	5	1	0
New.ReferenceOTU497	0	0	0	0	0	0	2	0	0	0	0	0	0	0	0	1	0	0	0	0	0	3	2	1	19	11	16	0	0	0	0	0	0	0	0	0	0	0	0	0	0	0	0	0	0	0	0	0	0
New.ReferenceOTU51	34	37	30	71	60	55	72	73	86	27	22	15	64	68	58	38	33	22	41	35	41	193	164	117	121	126	88	26	20	22	13	17	17	14	30	16	25	47	52	34	37	29	18	25	20	36	33	28	31
New.ReferenceOTU52	0	0	0	0	0	0	0	0	0	1	0	0	4	3	4	12	8	7	2	0	0	9	5	5	1	3	1	0	0	1	0	0	0	0	0	0	0	1	0	0	0	1	0	0	1	4	4	7	4
New.ReferenceOTU522	13	18	16	2	2	2	0	0	0	14	10	16	4	4	3	5	2	7	18	12	7	0	2	0	0	1	0	19	13	9	3	5	2	0	0	1	23	18	19	18	15	28	20	24	28	5	13	15	20
New.ReferenceOTU531	0	0	0	0	1	3	3	4	6	0	0	1	13	12	7	3	4	2	1	0	2	25	15	14	4	9	5	0	0	1	1	1	0	0	1	2	2	2	4	4	3	6	3	4	2	18	30	27	6
New.ReferenceOTU534	3	2	1	3	3	1	7	3	9	2	6	3	9	4	7	4	12	6	2	1	1	1	1	1	0	0	1	2	1	7	2	1	0	2	3	0	46	25	27	38	36	35	30	16	30	29	19	20	29
New.ReferenceOTU55	0	0	0	0	0	0	0	0	0	0	0	0	0	0	0	0	0	0	0	0	0	0	0	0	0	0	0	0	0	0	0	0	0	0	0	0	0	0	0	0	0	0	0	0	0	0	0	0	0
New.ReferenceOTU591	0	0	0	1	3	0	2	3	7	0	1	0	2	0	1	0	0	0	2	0	2	0	2	0	0	0	0	0	0	1	2	4	1	2	0	1	0	0	0	0	0	0	0	0	1	0	0	0	0
New.ReferenceOTU593	0	0	0	0	0	0	0	0	0	0	0	0	18	8	10	34	29	35	0	0	0	0	0	0	0	0	0	0	0	2	0	0	1	0	0	3	0	0	0	0	0	0	0	0	0	27	39	39	6
New.ReferenceOTU626	13	11	7	4	4	5	5	9	11	12	8	12	15	15	27	5	20	15	4	5	7	2	0	1	1	1	0	12	8	9	3	2	10	5	3	3	46	31	23	45	40	39	24	23	22	33	31	32	30
New.ReferenceOTU661	0	0	0	0	1	1	7	1	6	0	0	0	0	0	0	1	0	0	0	0	0	0	0	1	0	2	1	0	0	0	0	3	2	0	0	0	0	0	0	3	7	4	9	4	8	0	0	0	0
New.ReferenceOTU666	4	3	0	3	2	2	8	2	2	1	2	1	0	0	0	0	0	0	2	0	2	1	2	4	0	0	0	0	0	5	1	0	3	3	5	2	2	3	5	9	6	5	3	0	2	1	0	0	0
New.ReferenceOTU669	0	0	0	0	0	0	0	0	0	0	0	0	0	0	0	0	0	0	0	0	0	0	0	0	0	0	0	0	0	0	0	0	0	0	0	0	1	4	4	3	3	6	7	7	19	3	2	7	7
New.ReferenceOTU673	11	8	4	0	4	0	2	12	12	9	7	0	3	4	0	2	2	1	11	12	12	3	2	5	2	0	2	7	7	3	16	4	6	12	3	4	0	0	0	0	0	0	0	0	0	0	0	0	0
New.ReferenceOTU681	1	1	3	22	18	35	41	36	39	0	7	6	15	8	12	5	9	7	4	7	7	16	16	19	10	6	5	0	1	5	12	23	25	45	34	16	0	0	0	0	0	0	0	0	0	0	0	0	0
New.ReferenceOTU691	1	1	4	4	3	2	2	2	3	1	1	1	0	0	0	0	0	0	1	1	1	0	1	1	0	0	0	2	1	3	1	6	2	2	1	3	7	18	2	10	15	5	11	5	1	0	0	0	0
New.ReferenceOTU692	8	6	11	13	5	8	16	13	30	10	3	13	5	7	8	12	13	12	15	14	12	2	3	0	4	16	5	7	8	8	2	3	1	0	2	0	0	1	2	0	0	0	0	1	1	2	4	1	2
New.ReferenceOTU708	255	210	239	37	46	28	4	9	5	213	277	252	87	128	165	44	38	57	86	95	133	41	91	79	11	6	7	249	217	239	140	229	231	65	71	47	28	26	37	4	2	2	3	2	0	3	1	4	5
New.ReferenceOTU710	7	10	5	2	2	0	0	0	0	3	3	4	5	3	1	1	5	0	20	18	11	1	0	1	0	0	0	3	7	13	0	1	0	0	1	0	17	22	3	12	6	18	22	6	9	12	13	15	23
New.ReferenceOTU714	0	0	0	0	0	0	0	0	0	0	0	0	0	0	0	0	0	0	0	0	0	0	0	0	0	0	0	0	0	0	0	0	0	0	0	0	0	0	0	0	0	0	0	0	0	0	0	0	0
New.ReferenceOTU717	23	21	22	18	15	25	27	31	36	32	15	16	3	7	5	5	3	2	24	30	49	31	30	28	12	7	12	22	22	11	13	16	16	38	37	20	0	0	0	0	1	0	0	0	0	0	0	0	0
New.ReferenceOTU723	2	0	3	0	0	3	0	0	0	0	0	1	1	0	0	0	1	0	0	1	1	0	0	0	0	1	0	2	1	2	0	0	0	0	0	2	1	0	1	0	0	0	1	0	1	0	0	0	0
New.ReferenceOTU744	0	0	0	0	0	0	0	0	0	0	0	0	0	0	0	0	0	0	0	0	0	0	0	0	0	0	0	0	0	0	0	0	0	0	0	0	0	0	0	0	0	0	0	0	0	0	0	0	0
New.ReferenceOTU751	0	0	0	0	1	1	0	0	0	0	0	2	5	3	2	0	6	1	0	1	1	7	9	6	0	2	1	0	1	0	0	2	1	0	0	0	1	2	0	0	1	0	3	0	0	4	2	12	2
New.ReferenceOTU769	2	6	11	23	19	23	27	22	31	6	3	2	0	1	4	2	8	3	2	5	0	1	6	15	8	3	1	3	6	7	26	34	47	14	41	30	0	0	0	0	0	0	0	0	0	0	0	0	0
New.ReferenceOTU792	0	0	0	0	2	0	0	0	0	0	0	0	0	0	0	0	0	0	0	0	0	0	0	0	0	0	0	0	0	0	0	0	0	0	1	0	0	0	0	0	0	0	0	0	0	0	0	0	0
New.ReferenceOTU806	12	20	20	7	16	13	8	8	5	14	18	14	4	4	3	1	6	2	24	17	13	3	11	5	3	1	2	21	14	9	10	7	11	12	8	6	10	11	12	17	12	13	24	16	12	0	2	2	0
New.ReferenceOTU811	1	6	4	10	12	8	16	30	31	2	2	2	20	10	15	20	25	15	2	4	1	51	39	24	16	23	22	0	0	4	16	5	13	12	10	6	0	0	0	0	0	0	0	0	0	0	0	0	0
New.ReferenceOTU820	0	0	0	0	0	0	0	0	0	0	0	0	0	0	0	0	0	0	0	0	0	0	0	0	0	0	0	0	0	0	0	0	0	0	0	0	0	0	0	0	0	0	0	0	0	0	0	0	0
New.ReferenceOTU828	6	2	1	1	1	0	0	1	0	1	4	1	0	0	0	2	2	1	0	0	0	0	4	1	0	0	0	1	2	5	0	1	0	0	0	1	3	0	0	0	0	0	5	0	0	0	0	0	2
New.ReferenceOTU858	4	2	0	3	6	10	2	3	5	3	1	3	5	0	1	2	0	3	4	12	3	3	6	4	1	0	0	3	2	4	2	3	1	4	2	4	15	10	10	11	10	9	2	5	6	11	4	10	4
New.ReferenceOTU871	5	0	0	3	3	7	1	3	4	1	1	2	1	0	0	0	0	0	8	2	3	2	2	7	0	4	2	0	2	0	4	2	1	1	1	4	13	15	2	4	10	5	9	3	10	2	1	3	1
New.ReferenceOTU874	0	0	0	0	0	0	0	0	0	0	0	0	30	8	15	75	38	39	0	0	0	5	0	0	1	2	0	0	1	2	0	0	0	0	0	1	1	1	0	0	0	0	0	0	0	60	54	54	10
New.ReferenceOTU876	0	0	0	0	0	0	0	0	0	0	0	0	0	0	0	0	0	0	0	0	0	0	0	0	0	0	0	0	0	0	0	0	0	0	0	1	7	4	14	17	12	16	16	18	27	2	6	6	6
New.ReferenceOTU907	0	0	0	0	0	0	0	0	0	0	0	0	0	0	0	0	0	0	0	0	0	0	0	0	0	0	0	0	0	0	0	0	0	0	0	0	0	0	0	0	0	0	0	0	0	0	0	0	0
[truncated: 157 more columns]
