# Supplementary material for: Fiber Supplements Derived From Sugarcane Stem, Wheat Dextrin and Psyllium Husk Have Different In Vitro Effects on the Human Gut Microbiota
Source: Front Microbiol. 2018 Jul 20;9:1618. doi: 10.3389/fmicb.2018.01618 (PMC6060387; doi:10.3389/fmicb.2018.01618)
Supplement: Supplementary file 6 [file Table_5.XLS]

## Sheet: A
	OTU	Taxonomy	LDA score
NutriKane-Fibre fraction	344525	k_Bacteria |p_Bacteroidetes |c_Bacteroidia |o_Bacteroidales |f_Bacteroidaceae |g_Bacteroides |s_	2.70917
	New_ReferenceOTU314	k_Bacteria |p_Firmicutes |c_Bacilli |o_Turicibacterales |f_Turicibacteraceae |g_Turicibacter |s_	3.88674
	712677	k_Bacteria |p_Firmicutes |c_Clostridia |o_Clostridiales	2.45694
	186851	k_Bacteria |p_Firmicutes |c_Clostridia |o_Clostridiales |f_ |g_ |s_	2.44975
	555945	k_Bacteria |p_Firmicutes |c_Clostridia |o_Clostridiales |f_ |g_ |s_	4.34751
	628226	k_Bacteria |p_Firmicutes |c_Clostridia |o_Clostridiales |f_Clostridiaceae |g_ |s_	3.93201
	780650	k_Bacteria |p_Firmicutes |c_Clostridia |o_Clostridiales |f_Clostridiaceae |g_ |s_	3.68782
	New_ReferenceOTU410	k_Bacteria |p_Firmicutes |c_Clostridia |o_Clostridiales |f_Clostridiaceae |g_ |s_	2.2796
	531374	k_Bacteria |p_Firmicutes |c_Clostridia |o_Clostridiales |f_Peptostreptococcaceae |g_ |s_	2.14317
	514523	k_Bacteria |p_Firmicutes |c_Clostridia |o_Clostridiales |f_Ruminococcaceae |g_ |s_	2.27305
	759916	k_Bacteria |p_Proteobacteria |c_Betaproteobacteria |o_Burkholderiales |f_Oxalobacteraceae |g_Ralstonia |s_	2.28929
	988314	k_Bacteria |p_Proteobacteria |c_Gammaproteobacteria |o_Pseudomonadales |f_Moraxellaceae |g_Acinetobacter |s_	3.37934
	646549	k_Bacteria |p_Proteobacteria |c_Gammaproteobacteria |o_Pseudomonadales |f_Pseudomonadaceae |g_Pseudomonas |s_	2.84034
NutriKane-Liquid fraction	New_CleanUp_ReferenceOTU33374	k_Bacteria |p_Actinobacteria |c_Actinobacteria |o_Bifidobacteriales |f_Bifidobacteriaceae |g_Bifidobacterium |s_adolescentis	2.39078
	4339144	k_Bacteria |p_Bacteroidetes |c_Bacteroidia |o_Bacteroidales |f_[Odoribacteraceae] |g_Butyricimonas |s_	2.31025
	4454586	k_Bacteria |p_Bacteroidetes |c_Bacteroidia |o_Bacteroidales |f_[Odoribacteraceae] |g_Odoribacter |s_	2.76369
	195508	k_Bacteria |p_Bacteroidetes |c_Bacteroidia |o_Bacteroidales |f_Bacteroidaceae |g_Bacteroides |s_	2.08351
	355291	k_Bacteria |p_Bacteroidetes |c_Bacteroidia |o_Bacteroidales |f_Bacteroidaceae |g_Bacteroides |s_	3.21996
	583656	k_Bacteria |p_Bacteroidetes |c_Bacteroidia |o_Bacteroidales |f_Bacteroidaceae |g_Bacteroides |s_	2.64032
	2237211	k_Bacteria |p_Bacteroidetes |c_Bacteroidia |o_Bacteroidales |f_Bacteroidaceae |g_Bacteroides |s_	2.2891
	New_ReferenceOTU151	k_Bacteria |p_Bacteroidetes |c_Bacteroidia |o_Bacteroidales |f_Bacteroidaceae |g_Bacteroides |s_	2.62749
	New_ReferenceOTU201	k_Bacteria |p_Bacteroidetes |c_Bacteroidia |o_Bacteroidales |f_Bacteroidaceae |g_Bacteroides |s_caccae	2.34488
	3472078	k_Bacteria |p_Bacteroidetes |c_Bacteroidia |o_Bacteroidales |f_Bacteroidaceae |g_Bacteroides |s_ovatus	2.11512
	180082	k_Bacteria |p_Bacteroidetes |c_Bacteroidia |o_Bacteroidales |f_Porphyromonadaceae |g_Parabacteroides |s_	3.2992
	276149	k_Bacteria |p_Bacteroidetes |c_Bacteroidia |o_Bacteroidales |f_Porphyromonadaceae |g_Parabacteroides |s_	2.03293
	851323	k_Bacteria |p_Bacteroidetes |c_Bacteroidia |o_Bacteroidales |f_Porphyromonadaceae |g_Parabacteroides |s_	2.16603
	New_ReferenceOTU405	k_Bacteria |p_Firmicutes |c_Clostridia |o_Clostridiales	2.23226
	188316	k_Bacteria |p_Firmicutes |c_Clostridia |o_Clostridiales |f_ |g_ |s_	2.09063
	373928	k_Bacteria |p_Firmicutes |c_Clostridia |o_Clostridiales |f_ |g_ |s_	2.2712
	189782	k_Bacteria |p_Firmicutes |c_Clostridia |o_Clostridiales |f_Lachnospiraceae |g_ |s_	2.17599
	194512	k_Bacteria |p_Firmicutes |c_Clostridia |o_Clostridiales |f_Lachnospiraceae |g_ |s_	2.17886
	198626	k_Bacteria |p_Firmicutes |c_Clostridia |o_Clostridiales |f_Lachnospiraceae |g_ |s_	2.16571
	298942	k_Bacteria |p_Firmicutes |c_Clostridia |o_Clostridiales |f_Lachnospiraceae |g_ |s_	2.52771
	305318	k_Bacteria |p_Firmicutes |c_Clostridia |o_Clostridiales |f_Lachnospiraceae |g_ |s_	2.1253
	312743	k_Bacteria |p_Firmicutes |c_Clostridia |o_Clostridiales |f_Lachnospiraceae |g_ |s_	2.17899
	332185	k_Bacteria |p_Firmicutes |c_Clostridia |o_Clostridiales |f_Lachnospiraceae |g_ |s_	2.19786
	542096	k_Bacteria |p_Firmicutes |c_Clostridia |o_Clostridiales |f_Lachnospiraceae |g_ |s_	2.84697
	New_ReferenceOTU177	k_Bacteria |p_Firmicutes |c_Clostridia |o_Clostridiales |f_Lachnospiraceae |g_ |s_	2.0537
	178584	k_Bacteria |p_Firmicutes |c_Clostridia |o_Clostridiales |f_Lachnospiraceae |g_Blautia |s_	2.12245
	192015	k_Bacteria |p_Firmicutes |c_Clostridia |o_Clostridiales |f_Lachnospiraceae |g_Coprococcus |s_	2.29364
	192066	k_Bacteria |p_Firmicutes |c_Clostridia |o_Clostridiales |f_Lachnospiraceae |g_Coprococcus |s_	2.37568
	290468	k_Bacteria |p_Firmicutes |c_Clostridia |o_Clostridiales |f_Lachnospiraceae |g_Dorea |s_	2.11588
	510780	k_Bacteria |p_Firmicutes |c_Clostridia |o_Clostridiales |f_Lachnospiraceae |g_Dorea |s_	2.23516
	843553	k_Bacteria |p_Firmicutes |c_Clostridia |o_Clostridiales |f_Lachnospiraceae |g_Lachnospira |s_	2.84212
	321902	k_Bacteria |p_Firmicutes |c_Clostridia |o_Clostridiales |f_Lachnospiraceae |g_Roseburia |s_	2.14635
	182036	k_Bacteria |p_Firmicutes |c_Clostridia |o_Clostridiales |f_Ruminococcaceae |g_ |s_	2.34353
	187504	k_Bacteria |p_Firmicutes |c_Clostridia |o_Clostridiales |f_Ruminococcaceae |g_ |s_	2.47873
	193778	k_Bacteria |p_Firmicutes |c_Clostridia |o_Clostridiales |f_Ruminococcaceae |g_ |s_	2.15866
	New_ReferenceOTU342	k_Bacteria |p_Firmicutes |c_Clostridia |o_Clostridiales |f_Ruminococcaceae |g_ |s_	2.19753
	408513	k_Bacteria |p_Firmicutes |c_Clostridia |o_Clostridiales |f_Ruminococcaceae |g_Oscillospira |s_	2.48093
	420168	k_Bacteria |p_Firmicutes |c_Clostridia |o_Clostridiales |f_Ruminococcaceae |g_Oscillospira |s_	2.25424
	188079	k_Bacteria |p_Firmicutes |c_Clostridia |o_Clostridiales |f_Ruminococcaceae |g_Ruminococcus	2.2554
	372348	k_Bacteria |p_Firmicutes |c_Clostridia |o_Clostridiales |f_Ruminococcaceae |g_Ruminococcus |s_	3.85728
	523140	k_Bacteria |p_Firmicutes |c_Clostridia |o_Clostridiales |f_Ruminococcaceae |g_Ruminococcus |s_	2.40162
	New_ReferenceOTU397	k_Bacteria |p_Firmicutes |c_Clostridia |o_Clostridiales |f_Ruminococcaceae |g_Ruminococcus |s_	2.2141
	New_CleanUp_ReferenceOTU99278	k_Bacteria |p_Firmicutes |c_Clostridia |o_Clostridiales |f_Veillonellaceae |g_Phascolarctobacterium |s_	2.07344
	367215	k_Bacteria |p_Firmicutes |c_Erysipelotrichi |o_Erysipelotrichales |f_Erysipelotrichaceae |g_Holdemania |s_	2.08437
	334459	k_Bacteria |p_Proteobacteria |c_Gammaproteobacteria |o_Enterobacteriales |f_Enterobacteriaceae |g_ |s_	2.42884

## Sheet: B
	OTU	Taxonomy	LDA score
Benefiber-Fibre fraction	579608	k_Bacteria |p_Firmicutes |c_Bacilli |o_Lactobacillales |f_Streptococcaceae |g_Streptococcus |s_	2.73304
	New_ReferenceOTU314	k_Bacteria |p_Firmicutes |c_Bacilli |o_Turicibacterales |f_Turicibacteraceae |g_Turicibacter |s_	3.50319
	712677	k_Bacteria |p_Firmicutes |c_Clostridia |o_Clostridiales	2.34161
	555945	k_Bacteria |p_Firmicutes |c_Clostridia |o_Clostridiales |f_ |g_ |s_	4.01596
	New_ReferenceOTU20	k_Bacteria |p_Firmicutes |c_Clostridia |o_Clostridiales |f_ |g_ |s_	2.44027
	322840	k_Bacteria |p_Firmicutes |c_Clostridia |o_Clostridiales |f_Clostridiaceae |g_ |s_	2.23199
	628226	k_Bacteria |p_Firmicutes |c_Clostridia |o_Clostridiales |f_Clostridiaceae |g_ |s_	3.76662
	780650	k_Bacteria |p_Firmicutes |c_Clostridia |o_Clostridiales |f_Clostridiaceae |g_ |s_	3.11877
	843459	k_Bacteria |p_Firmicutes |c_Clostridia |o_Clostridiales |f_Clostridiaceae |g_ |s_	2.20937
	363264	k_Bacteria |p_Firmicutes |c_Clostridia |o_Clostridiales |f_Lachnospiraceae |g_ |s_	2.29724
	514272	k_Bacteria |p_Firmicutes |c_Clostridia |o_Clostridiales |f_Lachnospiraceae |g_ |s_	3.55672
	561171	k_Bacteria |p_Firmicutes |c_Clostridia |o_Clostridiales |f_Lachnospiraceae |g_ |s_	4.40484
	546876	k_Bacteria |p_Firmicutes |c_Clostridia |o_Clostridiales |f_Lachnospiraceae |g_Blautia |s_	3.46437
	350091	k_Bacteria |p_Firmicutes |c_Clostridia |o_Clostridiales |f_Lachnospiraceae |g_Dorea |s_	2.47362
	708680	k_Bacteria |p_Firmicutes |c_Clostridia |o_Clostridiales |f_Lachnospiraceae |g_Roseburia |s_	2.90719
	360946	k_Bacteria |p_Firmicutes |c_Clostridia |o_Clostridiales |f_Ruminococcaceae |g_ |s_	2.2817
	759916	k_Bacteria |p_Proteobacteria |c_Betaproteobacteria |o_Burkholderiales |f_Oxalobacteraceae |g_Ralstonia |s_	2.28503
	988314	k_Bacteria |p_Proteobacteria |c_Gammaproteobacteria |o_Pseudomonadales |f_Moraxellaceae |g_Acinetobacter |s_	3.23955
	646549	k_Bacteria |p_Proteobacteria |c_Gammaproteobacteria |o_Pseudomonadales |f_Pseudomonadaceae |g_Pseudomonas |s_	2.75476
Benefiber-Liquid fraction	New_CleanUp_ReferenceOTU33374	k_Bacteria |p_Actinobacteria |c_Actinobacteria |o_Bifidobacteriales |f_Bifidobacteriaceae |g_Bifidobacterium |s_adolescentis	2.08339
	227819	k_Bacteria |p_Actinobacteria |c_Coriobacteriia |o_Coriobacteriales |f_Coriobacteriaceae |g_ |s_	2.07006
	196664	k_Bacteria |p_Bacteroidetes |c_Bacteroidia |o_Bacteroidales |f_Bacteroidaceae |g_Bacteroides	2.61462
	189920	k_Bacteria |p_Bacteroidetes |c_Bacteroidia |o_Bacteroidales |f_Bacteroidaceae |g_Bacteroides |s_	2.47526
	190913	k_Bacteria |p_Bacteroidetes |c_Bacteroidia |o_Bacteroidales |f_Bacteroidaceae |g_Bacteroides |s_	2.72098
	195508	k_Bacteria |p_Bacteroidetes |c_Bacteroidia |o_Bacteroidales |f_Bacteroidaceae |g_Bacteroides |s_	2.5065
	196219	k_Bacteria |p_Bacteroidetes |c_Bacteroidia |o_Bacteroidales |f_Bacteroidaceae |g_Bacteroides |s_	2.57502
	319621	k_Bacteria |p_Bacteroidetes |c_Bacteroidia |o_Bacteroidales |f_Bacteroidaceae |g_Bacteroides |s_	2.32036
	344525	k_Bacteria |p_Bacteroidetes |c_Bacteroidia |o_Bacteroidales |f_Bacteroidaceae |g_Bacteroides |s_	2.20708
	3154070	k_Bacteria |p_Bacteroidetes |c_Bacteroidia |o_Bacteroidales |f_Bacteroidaceae |g_Bacteroides |s_	2.35571
	New_CleanUp_ReferenceOTU21869	k_Bacteria |p_Bacteroidetes |c_Bacteroidia |o_Bacteroidales |f_Bacteroidaceae |g_Bacteroides |s_	2.23554
	New_ReferenceOTU57	k_Bacteria |p_Bacteroidetes |c_Bacteroidia |o_Bacteroidales |f_Bacteroidaceae |g_Bacteroides |s_	2.3355
	193233	k_Bacteria |p_Bacteroidetes |c_Bacteroidia |o_Bacteroidales |f_Bacteroidaceae |g_Bacteroides |s_ovatus	3.02859
	3472078	k_Bacteria |p_Bacteroidetes |c_Bacteroidia |o_Bacteroidales |f_Bacteroidaceae |g_Bacteroides |s_ovatus	2.18927
	197072	k_Bacteria |p_Bacteroidetes |c_Bacteroidia |o_Bacteroidales |f_Bacteroidaceae |g_Bacteroides |s_uniformis	2.35784
	350277	k_Bacteria |p_Bacteroidetes |c_Bacteroidia |o_Bacteroidales |f_Bacteroidaceae |g_Bacteroides |s_uniformis	2.83926
	589071	k_Bacteria |p_Bacteroidetes |c_Bacteroidia |o_Bacteroidales |f_Bacteroidaceae |g_Bacteroides |s_uniformis	4.53258
	2283111	k_Bacteria |p_Bacteroidetes |c_Bacteroidia |o_Bacteroidales |f_Bacteroidaceae |g_Bacteroides |s_uniformis	2.12904
	New_CleanUp_ReferenceOTU76720	k_Bacteria |p_Bacteroidetes |c_Bacteroidia |o_Bacteroidales |f_Bacteroidaceae |g_Bacteroides |s_uniformis	2.70317
	New_CleanUp_ReferenceOTU58172	k_Bacteria |p_Bacteroidetes |c_Bacteroidia |o_Bacteroidales |f_Porphyromonadaceae |g_Parabacteroides |s_	2.37956
	New_ReferenceOTU234	k_Bacteria |p_Bacteroidetes |c_Bacteroidia |o_Bacteroidales |f_Porphyromonadaceae |g_Parabacteroides |s_	2.59159
	New_ReferenceOTU414	k_Bacteria |p_Bacteroidetes |c_Bacteroidia |o_Bacteroidales |f_Porphyromonadaceae |g_Parabacteroides |s_	2.31349
	195123	k_Bacteria |p_Bacteroidetes |c_Bacteroidia |o_Bacteroidales |f_Porphyromonadaceae |g_Parabacteroides |s_distasonis	2.22043
	New_ReferenceOTU430	k_Bacteria |p_Bacteroidetes |c_Bacteroidia |o_Bacteroidales |f_Porphyromonadaceae |g_Parabacteroides |s_distasonis	2.72968
	New_ReferenceOTU90	k_Bacteria |p_Bacteroidetes |c_Bacteroidia |o_Bacteroidales |f_Porphyromonadaceae |g_Parabacteroides |s_distasonis	2.88295
	214031	k_Bacteria |p_Bacteroidetes |c_Bacteroidia |o_Bacteroidales |f_Rikenellaceae |g_ |s_	2.54786
	364824	k_Bacteria |p_Firmicutes |c_Clostridia |o_Clostridiales |f_ |g_ |s_	2.1304
	189592	k_Bacteria |p_Firmicutes |c_Clostridia |o_Clostridiales |f_Lachnospiraceae |g_ |s_	2.32115
	198626	k_Bacteria |p_Firmicutes |c_Clostridia |o_Clostridiales |f_Lachnospiraceae |g_ |s_	2.54916
	305318	k_Bacteria |p_Firmicutes |c_Clostridia |o_Clostridiales |f_Lachnospiraceae |g_ |s_	2.09392
	436032	k_Bacteria |p_Firmicutes |c_Clostridia |o_Clostridiales |f_Lachnospiraceae |g_ |s_	2.09518
	791522	k_Bacteria |p_Firmicutes |c_Clostridia |o_Clostridiales |f_Lachnospiraceae |g_ |s_	2.63801
	4045886	k_Bacteria |p_Firmicutes |c_Clostridia |o_Clostridiales |f_Lachnospiraceae |g_ |s_	2.22036
	New_ReferenceOTU103	k_Bacteria |p_Firmicutes |c_Clostridia |o_Clostridiales |f_Lachnospiraceae |g_ |s_	2.30736
	New_ReferenceOTU18	k_Bacteria |p_Firmicutes |c_Clostridia |o_Clostridiales |f_Lachnospiraceae |g_ |s_	2.10377
	186896	k_Bacteria |p_Firmicutes |c_Clostridia |o_Clostridiales |f_Lachnospiraceae |g_Blautia |s_	2.17468
	193484	k_Bacteria |p_Firmicutes |c_Clostridia |o_Clostridiales |f_Lachnospiraceae |g_Blautia |s_	2.38444
	192015	k_Bacteria |p_Firmicutes |c_Clostridia |o_Clostridiales |f_Lachnospiraceae |g_Coprococcus |s_	2.11734
	192066	k_Bacteria |p_Firmicutes |c_Clostridia |o_Clostridiales |f_Lachnospiraceae |g_Coprococcus |s_	2.32004
	290468	k_Bacteria |p_Firmicutes |c_Clostridia |o_Clostridiales |f_Lachnospiraceae |g_Dorea |s_	2.32033
	182036	k_Bacteria |p_Firmicutes |c_Clostridia |o_Clostridiales |f_Ruminococcaceae |g_ |s_	2.19731
	187504	k_Bacteria |p_Firmicutes |c_Clostridia |o_Clostridiales |f_Ruminococcaceae |g_ |s_	2.37305
	193778	k_Bacteria |p_Firmicutes |c_Clostridia |o_Clostridiales |f_Ruminococcaceae |g_ |s_	2.20666
	359650	k_Bacteria |p_Firmicutes |c_Clostridia |o_Clostridiales |f_Ruminococcaceae |g_Faecalibacterium |s_prausnitzii	2.01846

## Sheet: C
	OTU	Taxonomy	LDA score
Psyllium Husk-Fibre fraction	584375	k_Bacteria |p_Actinobacteria |c_Actinobacteria |o_Bifidobacteriales |f_Bifidobacteriaceae |g_Bifidobacterium |s_adolescentis	2.40424
	363794	k_Bacteria |p_Actinobacteria |c_Coriobacteriia |o_Coriobacteriales |f_Coriobacteriaceae |g_Collinsella |s_aerofaciens	2.76823
	365181	k_Bacteria |p_Actinobacteria |c_Coriobacteriia |o_Coriobacteriales |f_Coriobacteriaceae |g_Collinsella |s_aerofaciens	2.02342
	589071	k_Bacteria |p_Bacteroidetes |c_Bacteroidia |o_Bacteroidales |f_Bacteroidaceae |g_Bacteroides |s_uniformis	3.33323
	New_ReferenceOTU314	k_Bacteria |p_Firmicutes |c_Bacilli |o_Turicibacterales |f_Turicibacteraceae |g_Turicibacter |s_	2.39616
	352902	k_Bacteria |p_Firmicutes |c_Clostridia |o_Clostridiales |f_ |g_ |s_	2.52253
	555945	k_Bacteria |p_Firmicutes |c_Clostridia |o_Clostridiales |f_ |g_ |s_	3.43261
	558444	k_Bacteria |p_Firmicutes |c_Clostridia |o_Clostridiales |f_ |g_ |s_	2.48789
	581003	k_Bacteria |p_Firmicutes |c_Clostridia |o_Clostridiales |f_ |g_ |s_	3.52698
	322840	k_Bacteria |p_Firmicutes |c_Clostridia |o_Clostridiales |f_Clostridiaceae |g_ |s_	2.21601
	628226	k_Bacteria |p_Firmicutes |c_Clostridia |o_Clostridiales |f_Clostridiaceae |g_ |s_	2.97249
	365634	k_Bacteria |p_Firmicutes |c_Clostridia |o_Clostridiales |f_Lachnospiraceae	2.97483
	186633	k_Bacteria |p_Firmicutes |c_Clostridia |o_Clostridiales |f_Lachnospiraceae |g_ |s_	2.3017
	332778	k_Bacteria |p_Firmicutes |c_Clostridia |o_Clostridiales |f_Lachnospiraceae |g_ |s_	2.04948
	352304	k_Bacteria |p_Firmicutes |c_Clostridia |o_Clostridiales |f_Lachnospiraceae |g_ |s_	2.17635
	360329	k_Bacteria |p_Firmicutes |c_Clostridia |o_Clostridiales |f_Lachnospiraceae |g_ |s_	2.3127
	584137	k_Bacteria |p_Firmicutes |c_Clostridia |o_Clostridiales |f_Lachnospiraceae |g_ |s_	3.78133
	New_ReferenceOTU58	k_Bacteria |p_Firmicutes |c_Clostridia |o_Clostridiales |f_Lachnospiraceae |g_ |s_	2.30812
	585480	k_Bacteria |p_Firmicutes |c_Clostridia |o_Clostridiales |f_Lachnospiraceae |g_Anaerostipes |s_	2.07024
	332450	k_Bacteria |p_Firmicutes |c_Clostridia |o_Clostridiales |f_Lachnospiraceae |g_Coprococcus	2.10853
	470382	k_Bacteria |p_Firmicutes |c_Clostridia |o_Clostridiales |f_Lachnospiraceae |g_Coprococcus |s_	3.08524
	843553	k_Bacteria |p_Firmicutes |c_Clostridia |o_Clostridiales |f_Lachnospiraceae |g_Lachnospira |s_	2.46108
	1029949	k_Bacteria |p_Firmicutes |c_Clostridia |o_Clostridiales |f_Lachnospiraceae |g_Lachnospira |s_	2.25053
	708680	k_Bacteria |p_Firmicutes |c_Clostridia |o_Clostridiales |f_Lachnospiraceae |g_Roseburia |s_	3.91976
	851865	k_Bacteria |p_Firmicutes |c_Clostridia |o_Clostridiales |f_Ruminococcaceae |g_Faecalibacterium |s_prausnitzii	2.69556
	581079	k_Bacteria |p_Firmicutes |c_Clostridia |o_Clostridiales |f_Ruminococcaceae |g_Oscillospira |s_	2.31513
	366352	k_Bacteria |p_Firmicutes |c_Clostridia |o_Clostridiales |f_Ruminococcaceae |g_Ruminococcus |s_	2.59027
	552380	k_Bacteria |p_Firmicutes |c_Clostridia |o_Clostridiales |f_Ruminococcaceae |g_Ruminococcus |s_	2.04916
	2979308	k_Bacteria |p_Firmicutes |c_Clostridia |o_Clostridiales |f_Ruminococcaceae |g_Ruminococcus |s_	2.13835
	759916	k_Bacteria |p_Proteobacteria |c_Betaproteobacteria |o_Burkholderiales |f_Oxalobacteraceae |g_Ralstonia |s_	2.41359
	646549	k_Bacteria |p_Proteobacteria |c_Gammaproteobacteria |o_Pseudomonadales |f_Pseudomonadaceae |g_Pseudomonas |s_	2.4874
Psyllium Husk-Liquid fraction	196664	k_Bacteria |p_Bacteroidetes |c_Bacteroidia |o_Bacteroidales |f_Bacteroidaceae |g_Bacteroides	3.39314
	190913	k_Bacteria |p_Bacteroidetes |c_Bacteroidia |o_Bacteroidales |f_Bacteroidaceae |g_Bacteroides |s_	2.17035
	195508	k_Bacteria |p_Bacteroidetes |c_Bacteroidia |o_Bacteroidales |f_Bacteroidaceae |g_Bacteroides |s_	2.80265
	577170	k_Bacteria |p_Bacteroidetes |c_Bacteroidia |o_Bacteroidales |f_Bacteroidaceae |g_Bacteroides |s_	2.29622
	New_CleanUp_ReferenceOTU137582	k_Bacteria |p_Bacteroidetes |c_Bacteroidia |o_Bacteroidales |f_Bacteroidaceae |g_Bacteroides |s_	2.06013
	New_ReferenceOTU416	k_Bacteria |p_Bacteroidetes |c_Bacteroidia |o_Bacteroidales |f_Bacteroidaceae |g_Bacteroides |s_	2.35338
	New_ReferenceOTU451	k_Bacteria |p_Bacteroidetes |c_Bacteroidia |o_Bacteroidales |f_Bacteroidaceae |g_Bacteroides |s_	2.01359
	193233	k_Bacteria |p_Bacteroidetes |c_Bacteroidia |o_Bacteroidales |f_Bacteroidaceae |g_Bacteroides |s_ovatus	3.06992
	350277	k_Bacteria |p_Bacteroidetes |c_Bacteroidia |o_Bacteroidales |f_Bacteroidaceae |g_Bacteroides |s_uniformis	2.57383
	New_CleanUp_ReferenceOTU58172	k_Bacteria |p_Bacteroidetes |c_Bacteroidia |o_Bacteroidales |f_Porphyromonadaceae |g_Parabacteroides |s_	2.05184
	New_ReferenceOTU88	k_Bacteria |p_Firmicutes |c_Clostridia |o_Clostridiales	2.08244
	310979	k_Bacteria |p_Firmicutes |c_Clostridia |o_Clostridiales |f_ |g_ |s_	2.0285
	319455	k_Bacteria |p_Firmicutes |c_Clostridia |o_Clostridiales |f_Christensenellaceae |g_ |s_	2.11861
	351659	k_Bacteria |p_Firmicutes |c_Clostridia |o_Clostridiales |f_Lachnospiraceae |g_ |s_	3.05273
	514996	k_Bacteria |p_Firmicutes |c_Clostridia |o_Clostridiales |f_Lachnospiraceae |g_ |s_	2.03993
	197402	k_Bacteria |p_Firmicutes |c_Clostridia |o_Clostridiales |f_Lachnospiraceae |g_Blautia |s_	2.2087
	New_ReferenceOTU120	k_Bacteria |p_Firmicutes |c_Clostridia |o_Clostridiales |f_Lachnospiraceae |g_Blautia |s_	2.13348
	290468	k_Bacteria |p_Firmicutes |c_Clostridia |o_Clostridiales |f_Lachnospiraceae |g_Dorea |s_	2.19816
	New_ReferenceOTU342	k_Bacteria |p_Firmicutes |c_Clostridia |o_Clostridiales |f_Ruminococcaceae |g_ |s_	2.01623
	197111	k_Bacteria |p_Firmicutes |c_Clostridia |o_Clostridiales |f_Ruminococcaceae |g_Oscillospira |s_	2.54169
	297111	k_Bacteria |p_Firmicutes |c_Clostridia |o_Clostridiales |f_Ruminococcaceae |g_Oscillospira |s_	2.0754
	320483	k_Bacteria |p_Firmicutes |c_Clostridia |o_Clostridiales |f_Ruminococcaceae |g_Oscillospira |s_	2.07951
	348009	k_Bacteria |p_Firmicutes |c_Clostridia |o_Clostridiales |f_Ruminococcaceae |g_Oscillospira |s_	2.40393
	334459	k_Bacteria |p_Proteobacteria |c_Gammaproteobacteria |o_Enterobacteriales |f_Enterobacteriaceae |g_ |s_	2.40163
