# Supplementary material for: Fiber Supplements Derived From Sugarcane Stem, Wheat Dextrin and Psyllium Husk Have Different In Vitro Effects on the Human Gut Microbiota
Source: Front Microbiol. 2018 Jul 20;9:1618. doi: 10.3389/fmicb.2018.01618 (PMC6060387; doi:10.3389/fmicb.2018.01618)
Supplement: Supplementary file 7 [file Table_6.XLS]

## Sheet: Table S6
#OTU ID	1.NK_LF.48.A	1.NK_LF.48.B	1.NK_LF.48.C	1.NK_FF.A	1.NK_FF.B	1.NK_FF.C	1.BF_LF.48.A	1.BF_LF.48.B	1.BF_LF.48.C	1.BF_FF.A	1.BF_FF.B	1.BF_FF.C	1.PH_LF.48.A	1.PH_LF.48.B	1.PH_LF.48.D	1.PH_FF.A	1.PH_FF.B	1.PH_FF.D	2.NK_LF.48.A	2.NK_LF.48.B	2.NK_LF.48.C	2.NK_FF.A	2.NK_FF.B	2.NK_FF.C	2.BF_LF.48.A	2.BF_LF.48.B	2.BF_LF.48.C	2.BF_FF.A	2.BF_FF.B	2.BF_FF.C	2.PH_LF.48.B	2.PH_LF.48.C	2.PH_FF.A	2.PH_FF.B	2.PH_FF.C	3.NK_LF.48.A	3.NK_LF.48.B	3.NK_LF.48.C	3.NK_FF.A	3.NK_FF.B	3.NK_FF.C	3.BF_LF.48.A	3.BF_LF.48.B	3.BF_LF.48.C	3.BF_FF.A	3.BF_FF.B	3.BF_FF.C	3.PH_LF.48.A	3.PH_LF.48.B
186233	0	0	1	0	0	0	1	1	1	1	1	0	0	0	0	0	0	0	0	0	0	0	0	0	0	0	0	0	0	0	0	0	0	0	0	0	0	0	0	0	0	0	0	0	0	0	0	0	0
189592	1	0	3	0	0	1	2	2	2	0	1	1	0	0	0	0	0	0	7	0	1	0	0	0	0	1	2	2	0	0	0	0	1	0	0	0	2	2	1	0	1	1	3	0	0	3	1	0	0
2949328	0	0	0	0	0	0	0	0	0	0	0	0	0	0	0	0	0	0	0	0	0	0	0	0	0	0	0	0	0	0	0	0	0	0	0	0	0	0	0	0	0	0	5	1	0	0	2	0	1
193778	0	1	1	4	8	2	2	6	3	1	0	0	0	2	0	2	1	0	3	3	0	1	1	0	0	3	0	0	1	0	1	0	0	1	1	0	4	7	0	1	0	0	0	0	0	0	0	0	0
575041	17	7	14	11	4	5	18	9	20	26	8	22	7	7	6	2	12	5	22	41	49	52	12	21	6	2	3	4	1	6	12	16	23	19	22	15	17	9	25	15	11	29	26	40	21	13	20	23	19
1142029	3	0	2	3	2	0	0	0	0	2	1	0	1	0	1	1	2	0	5	0	0	4	2	4	0	0	0	2	1	0	0	0	0	0	0	1	2	0	1	1	2	1	0	0	0	0	1	0	0
157382	0	0	0	0	0	0	0	0	0	0	0	0	0	0	0	0	0	0	0	0	0	0	0	0	0	0	0	0	0	0	0	0	0	0	0	5	10	7	12	21	6	0	0	0	0	0	0	2	1
364179	256	165	258	368	311	425	71	74	83	36	32	38	6211	6091	6735	8416	8567	8519	3	5	0	5	1	2	2	0	1	2	3	1	1	3	2	2	1	64	54	55	268	261	149	1055	1112	1065	574	296	529	7907	8854
363389	1	0	3	1	2	0	1	3	0	1	0	1	1	1	0	0	1	4	0	0	0	0	0	0	0	0	0	0	0	0	0	0	0	0	0	0	0	1	0	0	0	0	0	1	0	0	0	0	0
354461	8	3	14	6	9	6	29	42	72	18	22	24	6	4	7	4	6	2	0	1	0	0	0	0	0	0	0	0	0	0	0	0	0	0	0	48	48	44	53	56	49	46	39	33	39	55	45	9	0
404292	43	44	54	34	24	39	5	5	10	18	20	29	7	10	10	3	1	0	1	0	0	0	0	0	0	0	0	0	0	0	1	0	0	0	0	8	4	7	1	5	3	1	1	3	0	1	4	0	0
364926	0	0	0	0	0	0	0	1	0	0	0	0	1	0	3	0	1	1	0	0	0	0	0	0	0	0	0	0	0	0	0	0	0	0	0	6	25	11	13	10	17	251	267	268	103	105	101	13	10
363264	0	0	0	0	0	0	1	2	1	7	9	2	0	0	0	0	0	0	0	0	0	0	0	0	0	0	0	0	0	0	0	0	0	0	0	0	1	0	0	0	0	3	1	0	3	6	5	0	0
198814	8	14	13	30	40	21	1	0	1	6	1	1	2	6	3	4	3	2	1	0	0	0	0	0	0	0	0	0	0	0	0	0	0	0	0	0	0	0	0	0	0	0	0	0	0	0	0	0	0
549635	0	0	0	0	0	0	0	0	0	0	0	0	0	0	0	0	0	0	72	35	41	21	32	22	19	2	7	14	0	4	8	7	30	15	17	0	0	0	0	1	0	0	0	0	0	0	0	0	0
186633	0	2	1	1	1	0	1	6	2	1	2	8	0	0	0	0	1	0	3	0	1	3	2	2	1	5	3	5	11	8	0	0	1	1	1	2	3	0	1	7	2	3	5	4	3	8	4	0	0
585227	0	2	0	1	2	2	0	1	0	2	1	0	1	0	0	0	0	3	253	515	514	272	404	229	70	52	53	82	54	58	129	101	82	97	87	63	46	45	42	39	35	21	22	29	12	12	13	23	12
13986	0	0	0	0	0	0	0	0	0	0	0	0	0	0	0	0	0	0	4	7	6	0	2	0	0	0	0	1	0	0	2	3	2	2	1	0	0	0	0	0	0	0	0	0	0	0	0	0	0
843459	0	0	0	1	1	0	0	0	0	0	0	0	0	0	0	0	0	0	0	0	0	0	2	2	0	0	0	0	1	0	0	0	0	0	0	1	0	0	0	0	0	0	0	0	0	0	0	0	0
298942	0	5	3	0	0	0	4	1	1	3	2	3	0	0	1	0	0	0	80	12	18	4	6	3	0	2	5	5	0	0	0	0	5	2	0	0	0	0	0	0	0	1	0	0	0	0	0	0	0
364903	0	0	0	110	23	12	825	738	776	568	436	551	4	2	3	3	4	12	0	0	0	0	0	0	0	0	1	0	1	0	1	0	0	0	0	0	0	0	0	0	0	0	0	0	0	0	0	0	0
185659	0	0	0	0	0	0	0	0	0	0	0	0	0	0	0	0	0	0	0	0	0	0	0	0	0	0	0	0	0	0	0	0	0	0	0	0	0	0	0	0	0	0	0	0	0	0	0	0	0
3121406	1	0	1	1	1	2	0	0	0	0	0	0	0	2	0	1	0	0	0	0	0	0	0	0	0	0	0	0	0	0	0	0	0	0	0	0	0	0	0	0	0	0	0	0	0	0	0	0	0
865469	4	2	5	8	4	3	5	6	3	12	15	1	1	1	1	2	1	0	0	0	0	0	0	0	0	0	0	0	0	0	0	0	0	0	0	0	0	0	0	0	0	0	0	0	0	0	0	0	0
3472078	0	1	0	0	0	0	2	2	1	0	0	0	0	0	0	0	0	0	0	0	0	0	0	0	2	1	0	1	0	0	0	0	0	5	1	0	0	0	0	0	0	3	10	2	1	0	0	0	0
1107027	3	10	12	3	2	3	1	2	0	1	1	6	5	1	0	1	1	1	0	0	0	0	0	0	0	0	0	0	0	0	0	1	0	0	0	0	0	0	0	0	0	0	0	0	0	0	0	0	0
365628	7	4	3	1	4	2	6	6	0	0	0	1	4	6	4	0	0	1	2	5	4	4	1	2	3	5	4	3	15	3	0	1	4	1	0	3	1	1	0	2	0	1	2	4	0	2	2	7	3
368698	72	53	43	112	98	66	27	21	33	6	8	4	36	35	31	24	17	16	37	74	78	94	74	86	74	88	77	68	53	96	35	40	43	51	57	12	2	6	2	5	1	3	6	4	1	5	0	3	0
640999	5	3	6	0	5	0	0	0	0	0	2	3	5	2	0	3	0	2	0	0	0	0	0	0	0	0	0	0	0	0	0	0	0	0	0	2	1	0	0	0	2	0	0	0	0	0	0	0	0
300855	19	13	13	4	11	3	1	0	0	1	0	0	1	6	1	0	2	3	0	0	0	0	0	0	0	0	0	0	0	0	0	0	0	0	0	0	0	0	1	0	0	0	0	0	0	0	0	0	0
528753	499	515	402	167	318	358	542	697	434	204	123	142	821	785	670	244	215	253	573	959	1047	559	485	492	822	1144	1022	1249	1812	1406	336	289	497	363	308	296	355	397	294	284	207	252	231	373	132	83	129	601	366
564806	26	23	35	12	27	70	4	7	4	3	5	3	25	21	16	18	12	18	89	176	199	62	88	45	28	22	49	23	5	13	135	133	59	70	118	3	1	3	3	6	7	3	4	0	6	1	1	2	2
370046	10	16	15	11	23	14	10	1	1	7	1	1	0	3	3	1	0	2	0	0	0	0	0	0	0	0	0	0	0	0	0	0	0	0	0	3	0	1	1	3	2	0	1	1	0	0	1	0	0
183395	90	61	59	14	12	15	14	15	13	18	24	34	19	18	14	6	9	8	0	0	0	0	0	0	0	0	0	0	1	0	0	0	0	0	0	20	23	23	9	6	4	40	52	42	32	19	19	25	23
405780	0	0	0	0	1	0	1	1	2	0	2	0	0	0	0	0	0	0	0	0	0	0	0	0	1	2	2	2	1	0	0	0	0	0	0	0	1	1	0	0	0	0	2	1	0	2	2	0	0
309391	6	1	0	4	5	2	0	3	1	0	2	0	8	6	0	0	0	0	4	1	3	0	2	2	0	0	1	2	0	3	0	1	1	0	2	0	1	0	1	1	0	1	1	0	0	1	1	0	0
780650	0	3	0	18	4	1	0	0	0	12	6	4	0	1	2	0	0	0	0	0	0	3	3	3	0	0	0	0	0	0	0	0	0	0	0	0	1	0	0	6	4	0	0	0	1	1	0	1	0
362997	0	0	0	0	0	1	9	21	17	4	1	4	2	0	4	1	1	5	0	0	0	1	0	1	0	0	0	0	0	0	1	1	1	1	1	0	0	0	0	0	0	6	12	3	10	3	5	11	7
682726	0	0	0	0	0	0	0	0	0	0	2	0	0	0	0	0	0	1	37	32	30	57	53	74	3	7	10	5	1	5	2	1	1	0	5	0	0	1	0	2	0	0	0	0	2	0	0	0	0
531374	0	0	0	0	0	0	0	0	0	0	0	0	0	0	0	0	0	0	0	1	0	2	4	0	0	0	0	1	0	1	0	0	1	0	0	0	0	1	0	0	0	0	0	0	0	0	0	0	0
759916	0	0	0	8	1	4	0	0	0	24	11	20	0	0	0	6	5	1	0	1	2	3	1	1	0	0	0	0	0	2	0	1	8	2	5	1	0	1	2	1	0	0	0	0	2	1	1	2	0
620319	139	113	110	64	83	39	65	76	48	50	44	51	28	32	24	12	9	12	0	0	0	0	1	0	0	0	0	0	0	0	0	0	0	0	0	9	11	15	7	4	5	3	3	5	1	2	0	1	1
470382	68	72	90	49	38	42	67	89	85	32	40	29	48	38	43	58	76	23	151	217	196	120	213	145	43	47	37	35	10	21	9	9	24	22	24	263	295	295	144	154	220	42	49	63	19	67	20	44	10
337465	0	0	0	0	0	0	0	0	0	0	0	0	0	0	0	0	0	0	0	0	0	0	0	0	0	0	0	0	0	0	0	0	0	0	0	0	0	0	0	1	0	5	6	7	37	63	40	0	0
369797	23	18	39	175	169	166	0	0	1	8	0	2	1	9	0	8	25	17	1	1	0	0	0	0	0	0	0	0	0	0	0	0	0	0	0	7	4	10	0	5	2	6	5	8	5	7	12	2	0
332450	0	1	3	2	0	9	0	0	0	0	0	0	0	1	0	2	1	2	0	0	0	0	0	0	0	0	0	0	0	0	0	0	0	0	0	0	0	0	1	2	1	0	0	0	0	0	0	0	0
183104	17	30	25	11	27	18	3	2	2	7	2	0	2	3	4	1	1	1	0	0	0	0	0	0	0	0	0	0	0	0	0	0	0	0	0	104	70	107	23	53	54	9	8	7	1	5	3	7	2
367139	0	0	0	0	0	0	0	0	0	0	0	0	0	0	0	0	0	0	0	0	0	0	0	0	0	0	0	0	0	0	0	0	0	0	0	0	0	0	0	0	0	0	0	0	0	0	0	0	0
362450	0	0	0	0	0	0	0	0	0	1	0	0	0	0	0	0	0	0	0	0	0	0	0	0	0	0	0	0	0	0	0	0	0	0	0	0	0	0	0	0	0	0	0	0	0	0	0	0	0
538947	1	0	1	1	3	1	0	0	0	0	3	0	0	0	1	0	0	0	0	0	0	0	0	0	0	0	0	0	0	0	0	0	0	0	1	8	6	6	4	2	8	6	1	1	2	2	5	0	0
249776	0	0	0	0	0	0	0	0	0	0	0	0	0	0	0	0	0	0	0	0	0	0	0	0	0	0	0	0	0	0	0	0	0	0	0	0	0	0	0	0	0	0	0	0	0	0	0	0	0
367790	1	4	5	2	3	3	2	0	0	1	0	2	0	1	2	0	0	0	0	1	0	0	3	0	1	0	1	2	1	0	1	0	1	2	1	0	0	1	0	1	0	1	1	1	0	1	0	0	0
4364747	7	4	3	0	3	2	0	0	1	0	2	2	1	2	3	0	0	0	0	0	0	0	0	0	0	0	0	0	0	0	0	0	0	0	0	5	4	7	9	21	13	0	0	0	1	2	1	1	0
369429	88	94	95	43	63	58	28	41	58	71	63	56	7	14	4	3	2	1	943	914	823	1440	1459	1241	35	61	41	114	84	102	80	22	162	135	112	2	0	2	1	0	0	1	1	1	2	0	0	1	0
4378081	0	1	0	1	0	0	0	0	0	0	0	0	6	7	4	11	3	6	0	0	0	0	0	0	0	0	0	0	0	0	0	0	0	0	0	0	0	0	0	0	0	0	0	1	0	0	1	6	13
368175	4	3	1	1	4	6	1	0	1	3	1	0	0	0	1	0	0	0	51	18	20	15	32	21	3	6	3	4	6	6	0	0	5	4	1	10	3	2	2	1	4	2	0	1	1	2	2	0	0
658370	2	1	0	1	2	0	0	0	0	0	0	0	0	0	0	0	0	0	4	0	1	1	3	0	0	0	0	1	0	0	0	0	0	1	1	0	0	0	0	0	0	0	0	0	0	0	0	0	0
363794	56	48	60	50	85	37	24	30	27	41	36	42	8	8	12	10	3	7	1564	514	430	445	812	842	87	134	93	199	180	180	13	4	78	37	31	287	176	208	71	94	117	66	69	78	74	113	108	14	7
1111191	110	115	93	70	73	75	7	10	13	11	16	1	21	19	20	28	25	16	53	64	29	47	35	45	5	5	9	6	0	2	3	3	14	5	4	65	40	61	150	188	188	7	6	6	12	21	15	14	3
553150	2	0	1	0	1	0	0	0	0	0	0	0	8	9	7	10	10	5	0	0	0	0	0	0	0	0	0	0	0	0	0	0	0	0	0	0	1	0	0	0	0	0	0	0	0	0	0	1	0
175148	4	3	7	1	5	2	6	4	2	0	0	0	0	1	1	0	1	0	0	0	0	0	0	0	0	0	0	0	0	0	0	0	0	0	0	0	7	12	3	0	3	4	5	4	3	5	3	1	0
568952	2	0	0	1	1	1	3	1	1	4	1	2	0	1	0	0	0	0	4	3	2	3	0	0	2	2	3	2	6	2	0	1	0	0	0	0	1	0	4	2	1	0	3	1	7	5	3	1	0
337403	214	215	213	407	300	241	80	58	73	52	45	68	102	127	124	38	35	52	2	0	0	0	1	2	0	0	0	1	1	0	0	0	0	0	1	1551	1337	1344	2260	1741	1447	276	288	334	118	141	157	444	453
359984	0	0	0	0	0	0	0	0	0	0	0	0	0	0	0	0	0	0	6	5	9	31	13	28	0	0	0	0	0	0	2	2	2	0	1	0	0	0	0	0	0	0	0	0	0	0	0	0	0
4361768	1	0	0	0	1	1	1	0	0	1	0	0	0	1	0	0	0	0	0	0	0	0	0	0	0	0	0	0	0	0	0	0	0	0	0	0	0	0	0	0	0	0	0	0	0	0	0	0	0
334459	4	2	2	0	3	1	0	0	0	0	0	0	1	0	0	0	1	1	9	3	9	4	4	1	0	0	4	3	0	4	0	0	0	2	0	1	3	4	2	0	1	0	3	0	1	0	1	1	1
342025	0	0	0	0	0	0	0	0	0	0	0	0	0	0	0	0	0	0	24	40	55	16	29	23	0	0	0	0	0	0	0	13	9	13	2	0	0	0	0	0	0	0	0	0	0	0	0	0	0
3154070	0	0	0	0	1	0	5	4	1	0	0	0	0	0	0	0	0	0	0	0	1	0	0	0	0	1	0	0	0	0	0	0	0	1	1	0	0	0	0	0	0	9	24	5	4	2	1	0	0
196769	0	0	0	1	0	0	0	0	0	0	0	0	12	6	6	8	9	5	0	0	0	0	0	0	0	0	0	0	0	0	0	0	0	0	0	0	0	0	0	0	0	1	3	3	2	1	0	9	11
509416	0	0	1	5	1	3	1	0	0	1	1	1	0	1	0	0	0	0	4	5	2	5	6	2	1	2	2	0	0	0	0	0	0	0	0	0	0	1	0	0	0	0	1	1	1	0	0	0	0
195157	0	1	0	0	0	0	0	0	0	0	0	0	0	0	0	0	1	0	0	0	1	2	0	0	1	0	0	0	0	1	7	13	6	12	7	0	0	0	0	0	0	0	0	1	2	0	1	1	1
178183	0	0	0	0	0	0	0	0	0	0	2	0	0	0	0	0	0	0	7	4	9	3	8	4	0	1	0	0	0	0	2	0	1	0	0	1	0	0	0	0	0	0	0	0	0	0	0	0	0
556126	144	130	106	95	68	58	3	2	6	10	3	5	0	15	1	2	2	5	0	0	0	0	0	0	0	0	0	0	0	0	0	0	1	0	0	0	0	0	0	0	0	0	0	1	0	0	0	1	1
3180933	2	0	1	0	0	0	2	1	1	0	0	1	1	1	0	1	0	0	0	0	0	1	0	0	4	1	3	0	1	0	23	9	2	13	3	0	0	0	2	1	0	0	0	0	0	1	0	3	1
199318	1	1	0	1	0	0	0	3	1	5	1	2	0	1	0	0	0	0	4	1	1	0	1	0	3	4	4	9	0	3	0	0	0	2	0	0	0	1	2	4	1	2	2	4	3	2	3	0	0
843553	96	72	49	25	24	13	3	2	3	13	4	8	0	2	0	6	12	4	14	34	23	30	6	11	3	3	3	5	1	0	6	19	13	11	11	46	43	67	26	18	32	11	6	18	2	2	4	5	4
187492	0	0	0	0	0	0	0	0	0	0	0	0	0	0	0	0	0	0	0	0	0	0	0	1	0	0	0	0	0	0	0	0	0	0	0	0	0	0	0	0	0	0	0	0	0	0	0	0	0
187490	1	0	0	1	3	1	0	0	0	0	0	1	0	0	0	1	1	0	21	4	7	8	3	10	6	2	5	5	1	6	3	0	5	0	0	5	1	1	0	1	0	1	3	0	0	0	1	1	0
3439402	1	0	1	0	0	0	0	0	0	0	0	0	1	0	0	0	0	0	0	0	0	0	0	0	1	0	0	0	0	0	2	6	3	4	2	0	0	0	0	1	0	1	1	0	2	2	0	0	2
199245	9	18	23	16	37	13	5	5	5	44	19	23	3	5	2	3	7	7	0	1	0	0	1	0	0	0	0	0	0	0	0	0	1	0	0	4	13	3	7	18	18	5	4	4	5	7	0	7	0
332778	1	1	1	0	0	0	1	0	1	2	1	1	0	0	1	3	1	4	0	1	0	0	0	0	0	0	0	0	0	0	0	1	2	0	3	1	1	1	0	1	1	0	0	2	0	1	1	0	1
195946	2	3	2	1	6	5	1	0	1	0	0	1	592	461	373	1187	738	808	2	0	0	0	0	0	0	0	0	0	0	0	0	0	0	0	0	1	1	0	0	0	0	2	1	1	0	2	0	41	2
553611	7	10	8	3	8	2	3	1	0	2	3	1	0	1	0	0	1	0	3	0	1	0	0	4	0	0	0	0	0	0	0	0	0	0	0	17	18	20	11	12	11	1	0	4	5	5	4	1	0
262095	2	0	1	1	0	0	1	2	0	1	0	0	0	0	0	0	1	1	2	3	7	2	0	0	1	6	3	9	6	5	0	0	0	0	0	0	0	0	0	0	0	0	0	0	0	0	0	0	0
634449	2	3	4	1	3	0	1	0	6	0	3	0	1	0	0	0	0	0	0	0	0	0	0	0	0	0	0	0	0	0	0	0	0	0	0	1	5	0	0	3	2	5	1	0	1	0	0	0	0
547906	2	1	5	11	8	5	1	2	1	2	0	2	3	3	5	3	10	4	0	0	0	0	0	0	0	0	0	0	0	0	0	0	0	0	0	0	0	0	0	1	0	5	1	1	1	0	0	0	0
310979	2	1	1	1	1	1	0	1	0	0	0	2	5	2	1	0	1	0	0	0	0	0	0	0	0	0	0	0	0	0	0	0	0	0	0	1	0	0	0	0	0	0	0	0	0	0	0	0	0
314582	2	6	0	1	4	1	2	3	1	1	1	0	1	1	1	0	2	2	0	0	0	0	0	0	3	2	0	2	0	0	1	0	0	0	0	0	0	0	0	0	0	1	0	2	0	0	0	1	0
561171	5	7	2	14	7	0	123	122	268	2332	3014	2108	5	7	14	4	1	4	5	2	0	1	4	0	0	0	0	2	0	0	0	1	0	0	0	92	90	98	147	154	175	325	291	228	616	947	717	32	3
583656	18	22	28	8	12	5	242	230	274	81	82	134	75	85	43	28	26	20	30	71	50	8	3	17	148	134	108	80	173	76	46	59	55	49	60	13	5	5	4	2	0	837	872	820	743	468	372	24	20
360329	1	1	5	1	5	2	0	0	2	0	0	0	0	0	0	0	0	3	0	0	0	0	0	0	0	0	0	1	0	0	0	0	1	0	1	3	0	2	0	0	0	2	1	4	5	5	3	1	1
822770	0	0	1	1	0	2	0	0	0	1	0	0	0	0	0	0	0	1	0	0	0	1	0	0	0	0	0	1	0	0	0	0	0	0	0	14	15	18	27	50	36	1	2	3	7	12	8	0	1
180082	147	128	128	23	34	26	656	485	632	180	231	244	84	82	70	22	9	27	115	213	203	46	37	20	579	230	471	318	140	336	286	274	274	288	289	17	4	7	1	13	3	857	925	940	892	595	478	41	25
174885	0	0	0	0	0	0	0	0	0	0	0	0	0	0	0	0	0	0	0	0	0	0	0	0	0	0	0	0	0	0	0	0	0	0	0	0	1	1	1	0	2	0	0	0	3	0	0	6	6
366584	102	149	94	73	141	68	39	24	7	24	11	14	59	51	60	22	19	28	1	2	1	0	0	0	1	0	0	1	0	0	0	0	0	0	0	31	32	31	22	36	25	11	4	11	2	3	2	13	9
191251	31	19	21	8	7	5	1681	1323	1226	614	552	399	11	9	12	5	4	9	0	0	0	0	2	0	1	0	1	1	1	1	0	0	0	1	0	0	0	0	0	0	1	0	0	0	0	1	0	0	0
514523	0	0	0	1	1	3	3	8	3	3	1	3	1	1	0	2	2	4	0	0	0	0	0	0	0	0	0	0	0	0	0	0	0	0	0	0	1	1	6	4	2	39	36	49	32	13	30	0	0
518389	0	2	1	1	4	3	1	0	3	1	0	2	0	1	0	0	0	0	3	1	2	5	0	1	1	1	0	1	0	0	1	0	1	2	3	1	0	1	2	0	0	1	1	0	0	1	1	0	0
311961	0	0	2	1	0	0	0	0	0	1	0	0	0	0	0	0	0	0	2	0	9	0	2	3	0	0	1	1	0	0	2	1	3	5	4	3	0	4	0	0	0	2	1	3	0	0	0	0	0
551902	4	1	3	12	3	1	4	5	2	6	0	1	0	2	3	0	3	1	21	50	49	37	42	39	13	8	15	15	10	17	9	13	20	15	10	17	10	18	11	8	8	14	14	12	6	7	3	10	6
363646	658	766	557	308	458	257	319	301	233	57	47	56	159	184	189	82	60	70	1	1	0	1	0	0	1	1	0	1	0	0	0	0	2	0	1	0	0	0	0	0	0	0	0	0	0	0	0	0	0
585949	0	0	0	0	1	0	0	0	0	0	0	0	0	0	0	0	0	0	0	0	0	0	0	0	0	0	0	0	0	0	0	0	0	0	0	215	207	228	79	75	90	0	0	1	1	1	0	11	10
1110312	25	28	22	17	40	19	0	1	0	2	0	1	1	2	1	2	1	6	0	0	0	0	0	0	0	0	0	0	0	0	0	0	0	0	0	5	4	7	2	6	8	0	0	1	0	0	0	2	1
514996	5	5	4	7	5	1	1	0	0	2	0	0	2	5	3	0	2	1	6	2	8	1	2	6	3	0	2	1	0	2	3	4	3	2	6	2	4	2	1	5	3	0	0	2	2	0	2	3	3
340809	0	0	0	0	0	0	0	0	0	0	0	0	0	0	0	0	0	0	0	0	0	0	0	0	0	0	0	0	0	0	0	0	0	0	0	0	0	0	0	0	0	0	0	0	0	0	0	0	0
196513	2	14	6	2	5	33	0	0	0	0	0	0	0	1	0	0	3	4	0	0	0	0	0	0	0	0	0	0	0	0	0	0	0	0	0	3	8	9	1	0	0	0	0	0	0	0	0	0	0
988314	0	0	0	0	0	0	0	1	0	142	116	127	0	0	0	0	0	0	1	0	0	75	48	82	0	0	0	0	0	0	0	0	0	0	0	0	0	0	0	1	0	0	0	0	0	2	0	0	0
359720	6	18	14	6	11	9	9	7	7	9	2	2	8	12	8	4	2	2	0	0	0	0	0	0	1	0	0	0	0	0	0	0	0	0	0	3	5	1	6	2	8	6	5	7	5	3	2	2	2
362342	17	11	11	9	5	8	259	211	300	133	169	147	1	4	0	0	1	2	23	23	34	18	27	30	211	265	231	245	120	233	3	0	4	3	5	49	40	49	36	17	33	190	265	289	57	148	133	7	0
348009	14	9	8	9	9	5	27	31	21	8	16	8	33	20	25	7	9	17	0	1	0	0	0	0	26	45	35	26	24	24	1	4	0	7	0	0	0	0	0	0	0	5	5	5	1	2	3	2	2
701221	3	0	0	8	1	0	0	0	0	1	0	1	0	2	0	2	1	2	2	8	3	1	0	1	0	0	1	1	0	0	168	189	160	141	183	0	0	0	0	0	1	0	0	0	2	1	0	0	0
322258	131	108	119	270	172	138	30	25	36	113	80	90	20	39	25	10	18	5	0	0	0	0	0	0	0	0	0	0	0	0	0	0	0	0	0	2	1	1	5	0	2	0	0	0	0	0	0	0	1
157470	0	0	0	0	0	0	0	0	0	0	0	0	0	0	0	0	0	0	0	0	0	0	0	0	0	0	0	0	0	0	0	0	0	0	0	0	0	0	0	0	0	0	0	0	0	0	0	0	0
197052	1	0	1	0	0	0	0	0	0	0	0	0	9	10	5	7	7	7	0	0	0	0	0	0	0	0	0	0	0	0	0	0	0	0	0	0	0	0	0	0	0	7	16	6	0	1	4	43	67
369017	0	0	0	2	6	0	0	0	0	1	3	0	0	0	0	1	0	0	4	2	2	5	4	16	0	0	0	0	0	0	0	0	1	1	0	0	0	0	0	0	1	0	0	1	0	0	0	0	0
136044	0	0	0	0	0	0	0	0	0	0	0	0	0	0	0	0	0	0	0	0	0	0	0	0	0	0	0	0	0	0	0	0	0	0	0	0	0	0	0	6	0	0	0	0	0	0	0	0	0
579608	93	86	86	70	104	64	7	16	11	17	10	20	19	18	21	9	11	1	164	111	148	471	331	441	15	16	14	57	43	33	8	4	28	15	15	223	175	224	232	238	311	18	13	26	23	35	44	22	8
422878	1	3	5	21	10	19	56	99	38	182	224	308	0	1	2	6	3	2	152	305	268	68	135	64	287	394	295	136	328	339	42	36	114	84	134	0	0	0	0	0	0	0	0	0	0	0	0	0	0
556835	7	10	6	6	4	8	10	21	8	7	2	1	7	10	10	3	3	6	8	13	16	13	13	5	16	30	18	25	36	26	4	9	5	6	7	3	7	8	4	6	7	1	3	7	4	0	1	8	2
351659	155	128	135	153	153	125	6	5	1	10	1	3	102	100	81	49	50	32	137	231	319	104	147	135	38	69	49	16	20	23	104	66	46	57	74	78	80	95	83	112	54	4	8	5	3	8	5	57	32
535601	1	2	4	0	3	1	0	0	0	0	0	0	3	2	0	0	0	0	2	9	16	3	10	15	4	0	0	0	0	0	11	4	20	8	30	1	1	4	2	1	1	0	0	0	0	0	0	0	0
305318	1	3	4	3	2	2	1	0	0	0	0	0	0	0	0	1	0	1	0	0	0	0	0	0	0	0	0	0	0	0	0	2	1	0	0	3	4	4	0	0	0	1	0	0	0	0	0	0	0
219959	0	0	0	0	0	0	0	0	0	0	0	0	0	0	0	0	0	0	0	0	0	0	0	0	0	0	0	0	0	0	0	0	0	0	0	161	149	154	115	117	131	33	25	54	29	37	44	18	5
341752	4	6	7	6	7	5	0	0	0	0	1	0	6	5	8	4	5	0	12	21	27	8	14	6	3	4	12	2	0	0	7	4	4	2	7	2	3	8	2	2	1	1	0	0	0	0	1	3	1
311947	2	0	0	1	1	0	0	0	0	0	0	0	1	0	0	1	0	0	0	0	0	0	0	0	0	0	0	0	0	0	0	0	0	0	0	31	37	22	15	14	21	18	6	11	6	9	13	3	2
179157	0	0	0	0	0	0	0	0	0	0	0	0	0	0	0	0	0	0	0	1	0	0	0	0	38	33	17	19	27	33	1	1	0	2	0	0	0	0	0	0	0	0	0	0	0	0	0	0	0
827794	0	0	0	0	0	0	0	0	0	0	0	0	0	0	0	0	0	0	0	0	0	0	0	0	0	0	0	0	0	0	0	0	0	0	0	30	29	34	41	95	31	0	0	0	0	0	0	1	1
560336	3	2	2	2	4	2	2	6	2	2	0	1	1	2	1	1	2	1	0	2	0	0	0	0	2	0	0	2	1	2	2	0	1	1	1	1	1	0	1	2	1	9	12	12	4	9	7	1	0
1800048	0	1	0	0	0	0	1	0	1	0	0	0	0	0	0	0	0	0	0	0	0	0	0	0	0	0	1	0	0	0	0	0	0	0	0	0	0	0	0	0	0	0	0	0	0	0	0	0	0
552528	0	0	0	0	0	0	0	0	0	0	0	0	0	0	0	0	0	0	3	3	2	1	1	1	47	44	57	35	31	42	0	0	2	3	1	0	0	0	0	0	0	0	0	0	0	0	0	0	0
523934	34	45	34	21	34	18	106	136	152	44	46	29	17	12	14	3	5	4	16	15	11	12	16	15	0	0	1	3	0	1	0	0	2	2	1	904	949	988	518	475	591	112	96	78	52	85	50	67	12
196893	121	95	97	86	77	29	0	0	0	6	1	5	6	13	10	20	14	12	88	125	92	37	55	77	0	0	0	4	0	1	3	7	20	23	19	1	0	1	0	0	0	0	0	1	0	0	0	0	0
290468	3	1	7	2	16	0	1	1	0	0	0	0	6	1	0	0	0	0	6	0	3	0	0	0	0	0	0	0	0	0	0	0	1	0	0	0	3	1	1	0	1	1	2	0	0	0	1	1	0
199543	0	0	0	0	0	0	0	0	0	0	0	0	0	0	0	0	0	0	0	0	0	1	0	0	1	0	1	0	1	0	0	0	0	0	0	4	4	2	4	5	7	4	11	9	29	36	32	0	0
1992	0	0	1	1	0	0	0	0	0	0	0	0	0	0	0	0	0	1	0	0	0	0	0	0	0	0	0	0	0	1	5	7	4	4	7	0	0	0	0	0	1	0	0	2	1	1	1	1	0
555945	21	24	23	178	49	37	3	8	3	38	49	66	6	13	7	6	4	3	65	94	68	475	296	433	14	18	19	86	120	36	4	2	21	13	16	204	184	188	426	426	417	21	20	28	149	107	90	18	5
197072	0	0	0	0	0	1	12	3	1	0	0	0	0	0	0	0	0	0	0	0	0	0	0	0	0	0	0	0	0	0	0	0	1	0	0	0	0	0	0	0	0	10	18	6	1	2	0	0	0
197111	64	63	66	45	45	53	37	36	42	20	18	28	25	30	23	15	7	18	0	0	0	0	0	0	0	0	0	0	0	0	0	0	0	0	0	9	3	8	0	3	0	15	12	23	5	2	2	4	4
535955	0	0	0	1	0	0	0	0	0	0	0	0	0	0	0	0	0	0	0	0	5	0	1	0	0	0	0	1	0	0	0	0	0	0	0	0	0	0	0	0	0	0	0	0	0	0	0	0	0
320483	3	0	4	4	2	5	4	8	9	8	4	2	4	7	10	4	5	1	0	0	0	0	0	0	2	2	2	0	2	0	0	0	0	0	1	1	0	0	0	0	0	0	0	0	0	0	0	0	0
591671	234	307	285	149	272	95	9	20	12	24	23	13	137	119	103	27	23	24	157	207	184	227	165	180	3	2	3	13	5	3	18	18	34	23	29	159	176	171	240	201	210	18	22	18	25	38	34	24	1
191849	2	0	0	0	0	1	0	0	0	0	0	0	0	0	0	0	1	0	0	0	0	0	0	0	0	0	0	0	0	0	0	0	0	0	0	0	0	0	0	0	0	0	0	0	0	0	0	0	0
177061	5	0	4	4	1	5	12	13	9	20	11	15	9	5	4	8	11	4	0	0	0	0	0	0	30	51	28	4	10	8	8	3	8	10	15	0	0	0	0	0	0	0	0	0	1	0	5	1	0
339992	0	0	0	0	0	0	0	0	0	0	0	0	0	0	0	0	0	0	0	0	0	0	0	0	0	0	0	0	0	0	0	0	0	0	0	3	5	6	5	9	13	2	3	3	6	12	2	25	5
357529	57	43	65	21	38	32	5	7	6	2	3	5	268	196	225	73	62	44	24	21	15	31	26	30	0	1	0	3	1	1	22	17	54	40	19	2	0	1	1	0	0	0	0	0	2	0	0	5	0
195222	0	0	0	0	0	0	0	0	0	0	0	0	0	0	0	0	0	0	0	0	0	0	0	0	0	0	0	0	0	0	0	0	0	0	0	0	0	2	0	1	0	0	0	0	0	0	0	1	0
362078	1	0	0	0	5	4	0	0	0	1	1	0	0	0	0	0	0	0	0	0	0	0	0	0	0	0	0	0	0	0	0	1	0	0	0	3	0	1	2	0	1	0	3	2	2	0	0	0	0
787709	0	0	1	0	1	0	0	0	0	1	0	0	0	0	0	0	0	0	3	4	1	6	1	4	0	1	0	0	3	1	0	0	1	0	0	4	3	4	2	6	2	0	1	0	0	0	1	0	0
319455	3	2	1	1	1	0	1	1	0	0	0	0	0	2	0	0	0	0	1	0	1	0	0	3	0	0	0	0	0	0	0	1	0	0	0	0	0	0	0	0	0	0	0	0	0	0	0	0	0
525156	0	0	0	0	0	0	0	0	0	0	0	0	0	0	0	0	0	0	0	0	0	0	0	0	0	0	0	0	0	0	0	0	0	0	0	17	12	14	7	6	8	0	0	1	1	1	3	1	2
968954	59	44	40	28	46	43	2	4	6	6	5	4	12	14	12	8	5	3	16	14	17	31	26	46	0	3	1	4	2	2	0	0	1	0	1	2	1	6	6	4	2	0	1	2	0	1	1	0	1
189548	1	0	1	2	1	0	13	19	23	13	14	13	0	0	0	1	0	1	0	0	0	0	0	0	0	0	0	0	0	0	0	0	0	0	0	1	0	1	0	0	1	25	19	10	14	11	8	1	0
3014078	0	4	2	1	2	1	0	3	2	1	1	0	2	3	0	0	2	2	1	2	0	0	3	0	2	3	1	3	0	1	0	0	0	0	0	0	1	1	3	0	1	1	0	0	1	0	0	0	0
813479	0	3	0	1	2	0	0	0	0	1	0	0	0	1	0	1	0	1	0	0	1	8	2	4	0	0	0	1	2	1	0	0	1	0	0	0	0	0	0	0	1	0	0	0	0	0	0	0	0
297111	0	0	2	1	0	0	0	0	0	0	0	0	0	0	0	0	0	0	0	0	0	0	0	0	0	0	0	0	0	0	0	0	0	0	0	1	0	0	0	2	0	1	0	0	0	0	0	0	0
559527	652	664	639	418	718	434	85	90	121	178	189	173	98	140	98	71	76	23	702	539	432	1590	1284	1757	153	198	138	652	287	389	17	19	88	65	59	208	209	174	226	268	284	41	61	46	84	94	91	28	2
300136	1	0	0	1	1	1	0	3	1	0	0	1	0	0	0	0	0	0	6	9	6	10	8	2	0	0	0	0	0	1	1	0	1	1	1	0	0	0	0	0	0	0	0	0	0	0	0	0	0
583572	25	27	16	8	4	12	0	4	1	1	0	0	8	8	2	1	3	4	0	0	0	0	0	0	0	0	0	0	0	0	0	0	0	0	0	30	33	26	17	17	18	0	0	1	0	1	0	7	2
350091	22	50	35	184	151	123	3	3	2	36	28	21	4	15	5	1	2	4	102	101	128	222	215	267	15	21	24	19	8	13	6	3	15	27	22	4	7	5	8	3	8	0	0	0	3	4	7	1	0
232900	0	0	0	0	0	0	0	0	0	0	0	0	0	0	1	0	0	0	0	0	0	0	0	0	0	0	0	0	0	0	0	0	0	0	0	4	2	4	1	2	3	1	1	1	0	0	0	3	0
988375	4	8	9	0	1	1	3	1	0	0	0	4	4	2	2	1	2	0	3	5	7	0	0	1	4	9	3	5	8	4	4	4	4	1	0	0	0	2	0	1	0	5	4	3	2	0	3	0	1
364824	1	3	2	0	0	0	4	4	6	2	0	0	0	2	0	0	0	1	0	0	0	0	0	0	0	0	0	0	0	0	0	0	0	0	1	10	28	8	7	4	9	4	4	3	1	1	1	3	0
187623	3	0	3	0	0	0	0	2	0	0	0	0	1	1	1	0	1	0	0	1	3	0	0	0	0	1	4	1	4	2	64	88	61	45	70	2	0	0	1	3	0	0	4	0	2	1	0	7	4
566434	0	0	0	0	2	0	0	0	0	0	0	0	0	1	0	0	0	0	0	0	0	0	0	0	0	0	0	0	0	0	0	0	0	0	0	0	0	0	1	0	0	0	0	0	0	0	0	0	0
362501	511	551	615	663	113	3255	2	0	0	19	13	14	10	151	3	131	168	264	0	4	0	1	1	0	0	1	0	0	0	2	0	1	1	0	0	380	393	341	276	361	284	2	3	5	1	4	5	2	3
4407515	0	0	0	0	0	0	0	0	0	0	0	0	0	0	0	0	0	0	0	0	0	0	0	0	0	0	0	0	0	0	0	0	0	0	0	0	0	0	0	0	0	2	4	2	1	0	0	1	0
358333	2	3	0	1	2	1	3	0	4	5	4	4	5	1	1	0	0	0	0	0	0	1	0	1	1	2	0	1	2	1	1	0	3	2	0	0	4	1	1	0	0	3	3	0	1	3	4	0	1
323778	0	0	0	0	0	1	0	0	0	0	0	1	2	3	3	12	18	24	0	0	0	0	0	0	0	0	0	0	0	0	0	0	0	0	0	0	0	0	0	0	0	0	0	0	0	0	0	0	0
130103	0	2	0	0	0	0	0	0	0	0	0	0	0	0	0	0	0	0	0	0	0	0	0	0	0	0	0	0	0	0	0	0	0	0	0	0	5	2	3	0	1	0	0	0	1	0	1	0	0
579851	1	0	0	0	0	0	0	0	0	0	1	0	0	0	0	0	0	0	4	5	5	4	1	2	0	0	0	0	0	0	0	0	2	0	0	1	4	2	2	0	0	1	2	2	0	0	1	0	0
303498	0	0	0	0	0	0	0	0	0	0	0	0	0	0	0	0	0	0	0	0	0	0	0	0	0	0	0	0	0	0	0	0	0	0	0	0	0	0	0	0	0	0	0	0	0	0	0	0	0
591635	16	4	6	3	9	1	1	1	2	0	4	1	0	5	1	1	0	2	0	2	4	1	1	2	0	0	0	0	0	0	0	1	0	1	0	6	5	5	3	5	5	8	4	4	2	1	1	1	2
291090	0	0	0	0	0	0	1	0	0	0	1	0	0	0	0	0	0	0	0	0	0	1	0	0	2	8	2	7	4	4	1	0	0	0	0	0	0	0	0	0	0	0	0	0	0	0	0	0	0
556240	0	0	0	0	0	0	0	0	0	0	0	0	0	0	0	0	0	0	0	0	0	0	0	0	0	0	0	0	0	0	0	0	0	0	0	0	0	0	0	0	0	0	1	0	0	0	0	0	0
529258	1	2	4	0	2	0	1	0	0	0	0	0	1	0	0	0	1	0	0	0	0	0	0	0	0	0	0	0	0	0	0	0	0	0	0	4	2	1	4	1	2	0	1	0	0	0	1	0	0
529873	0	1	1	7	5	3	0	0	0	0	0	0	1	0	1	6	4	5	12	1	0	2	0	0	1	0	0	2	0	0	20	39	38	30	26	1	2	0	0	2	0	1	0	0	0	1	0	0	0
631764	0	2	0	1	3	0	0	0	0	0	0	0	0	0	0	0	0	0	8	3	2	1	3	3	1	0	0	0	0	0	0	0	0	1	1	3	13	4	9	5	8	0	0	0	0	0	0	1	0
362037	0	0	0	0	0	0	0	0	0	0	0	0	0	0	0	0	0	0	0	0	1	0	0	0	0	0	0	0	0	0	0	1	0	0	0	0	0	0	0	0	0	0	0	0	0	0	0	0	0
190226	0	0	0	0	0	0	0	0	0	0	0	0	0	0	0	0	0	0	1	0	0	0	0	0	0	0	0	0	0	0	0	0	0	0	0	0	0	0	0	0	0	0	0	0	0	0	0	0	0
528421	0	0	0	0	0	0	0	0	0	0	0	0	0	0	0	0	0	0	10	10	10	13	16	14	1	4	2	2	8	2	6	1	3	2	3	0	0	0	0	0	0	0	0	0	0	0	0	0	0
339013	1	1	3	0	0	0	4	10	7	3	1	2	3	3	1	3	1	2	0	0	0	1	0	0	2	0	1	0	1	1	12	15	8	6	3	2	1	0	1	3	0	4	3	6	5	3	2	2	0
525378	8	4	0	1	4	4	3	5	2	2	2	0	2	1	0	1	0	0	11	2	2	0	4	3	0	0	0	1	2	1	0	0	3	0	0	2	4	3	1	1	1	0	0	2	2	0	1	0	0
194734	5	5	6	10	1	21	0	0	0	0	1	0	0	2	0	2	2	3	0	0	0	0	0	0	0	0	0	0	0	0	0	0	0	0	0	5	5	4	2	1	3	0	0	0	0	0	0	0	0
2979308	1	3	0	0	1	0	1	0	4	0	0	1	0	0	0	0	0	0	7	9	10	6	7	15	92	80	87	97	41	68	4	3	1	4	5	1	0	7	1	0	1	11	10	19	9	12	3	2	0
580521	0	0	0	0	0	0	0	0	0	0	0	0	0	0	0	0	0	0	0	0	0	0	0	0	0	0	0	0	0	0	0	0	0	0	0	0	0	0	0	0	0	0	0	0	0	0	0	0	0
593008	9	12	10	4	11	16	1	2	2	0	0	0	2	6	0	1	1	0	0	0	0	0	0	0	0	0	0	0	0	0	0	0	0	0	0	2	4	6	3	0	5	0	1	0	2	0	0	0	1
206887	0	0	1	0	0	1	0	0	0	1	0	0	0	0	0	0	0	0	3	3	4	4	6	7	1	0	0	2	0	0	0	1	1	0	0	0	0	0	0	0	0	0	0	0	0	0	0	1	0
258099	2	1	1	0	1	2	0	0	0	0	0	0	0	0	0	0	0	0	1	4	1	3	0	4	0	1	0	1	1	1	0	1	1	0	1	3	2	2	0	1	0	0	0	0	0	0	0	0	0
186851	0	0	0	1	1	0	1	5	3	0	0	0	1	1	2	2	1	2	0	0	0	0	0	0	0	0	0	0	0	0	0	0	0	0	0	0	0	0	0	0	1	6	4	6	6	6	7	2	0
581079	0	0	1	3	2	2	1	1	0	0	1	0	0	1	0	0	1	5	21	16	19	39	59	30	29	31	29	40	32	18	10	5	17	16	12	1	2	0	0	0	0	0	2	1	0	0	1	0	0
329703	3	5	7	5	7	7	1	1	4	0	0	1	0	4	2	0	2	2	0	0	0	0	0	0	0	0	0	0	0	0	0	0	0	0	0	1	1	9	3	0	0	6	2	1	0	2	0	1	0
294791	8	6	3	0	3	1	0	0	0	0	0	0	0	3	0	0	0	1	0	0	0	0	0	0	0	0	0	0	0	0	0	0	0	0	0	3	2	0	1	1	2	0	0	0	0	2	0	0	0
514988	1	0	0	0	0	0	0	0	0	0	0	0	0	0	0	0	0	0	0	1	2	1	2	1	0	0	0	1	0	0	0	0	0	0	0	1	0	0	3	1	1	0	0	0	0	0	0	0	0
361845	3	12	14	6	5	9	0	2	2	3	7	3	2	3	2	2	1	0	2	0	1	0	0	1	0	0	0	0	0	0	0	1	0	0	0	82	119	101	118	102	121	98	80	82	53	79	61	17	7
355291	38	25	42	6	20	19	13	8	14	2	3	1	144	160	162	163	171	208	60	56	43	26	10	12	43	27	43	48	20	29	44	52	18	29	23	0	0	0	0	0	0	0	1	1	0	1	0	6	3
197943	0	0	0	0	0	0	0	0	0	0	0	0	0	0	0	0	0	0	0	0	0	0	0	0	0	0	0	0	0	0	0	0	0	0	0	0	0	0	0	0	0	0	0	0	0	0	0	0	0
192625	1	3	5	2	2	2	2	5	4	2	1	1	0	0	0	0	0	0	30	5	4	1	2	1	3	7	4	9	2	6	3	9	8	6	2	0	4	5	3	0	0	0	3	0	2	2	2	0	1
551822	0	0	0	0	1	0	0	0	0	0	0	0	0	0	0	0	1	0	1	1	2	3	6	5	0	0	2	1	1	0	0	1	0	1	0	0	0	0	0	0	0	0	0	0	0	0	0	0	0
542096	24	29	53	14	18	42	3	3	13	1	0	1	21	15	5	15	9	16	11	13	23	8	12	7	34	58	48	27	29	25	2	1	0	2	2	5	2	4	9	7	5	3	2	4	4	1	1	4	0
797229	0	0	2	0	0	0	0	0	0	1	0	0	0	0	0	0	0	0	1	3	2	0	2	2	0	1	2	0	0	0	0	0	0	0	0	0	0	3	0	0	0	0	0	0	0	0	0	0	0
349809	302	225	319	62	69	92	8	9	12	4	10	20	503	394	641	125	177	239	0	0	0	0	0	0	0	0	0	0	0	0	0	0	0	1	0	32	18	17	16	34	12	47	52	62	28	17	12	904	1374
360946	2	6	5	2	3	9	2	0	2	20	22	19	0	1	1	0	4	1	0	0	0	0	0	0	0	0	0	0	0	0	0	0	0	0	0	0	0	0	0	0	0	0	0	0	0	0	0	0	0
147100	4	1	3	4	2	2	0	0	0	0	0	0	5	1	0	1	1	0	0	0	0	0	0	0	0	0	0	0	0	0	0	0	0	0	0	1	0	3	5	7	0	2	2	4	2	1	2	1	1
585480	13	9	15	18	3	11	0	0	0	3	2	6	0	2	1	0	4	10	11	9	9	4	19	8	3	0	5	3	3	0	4	0	9	2	2	3	4	0	2	7	5	0	0	0	0	0	0	0	0
196386	0	0	0	0	0	0	0	0	0	0	0	0	0	0	0	0	0	0	9	6	3	1	3	4	3	4	8	2	4	5	6	7	5	5	4	0	0	0	0	0	0	0	0	0	0	0	0	0	0
804526	6	6	3	4	8	0	4	6	3	8	3	0	5	5	6	5	3	6	6	9	6	7	9	5	3	1	5	7	5	2	1	3	13	5	4	8	10	14	5	9	6	3	1	4	0	3	2	4	0
851323	2	1	1	1	1	5	15	9	10	6	8	6	4	0	1	1	0	1	4	6	2	0	0	0	15	2	10	5	2	12	4	13	10	11	5	0	0	1	0	0	0	21	20	13	22	14	9	2	1
71331	0	0	1	0	0	1	0	0	2	0	0	0	0	0	0	0	0	0	1	0	0	0	0	0	0	0	0	0	0	0	5	8	10	9	12	0	0	0	0	1	0	0	2	0	0	0	0	0	0
844006	0	1	0	1	0	1	0	0	0	0	0	0	1	0	0	0	0	0	0	0	0	0	0	0	0	0	0	0	0	0	0	0	0	0	0	8	7	2	5	3	1	0	0	0	0	0	0	2	1
192015	2	1	3	3	3	1	1	3	2	1	0	0	1	1	0	1	0	1	7	3	3	0	0	0	0	1	0	0	0	0	0	0	1	1	1	3	5	6	0	0	2	1	3	1	0	1	0	2	1
589076	0	0	0	0	0	0	0	1	0	0	0	2	0	0	0	0	0	0	96	98	101	63	76	77	16	23	20	23	21	26	4	4	22	32	6	69	69	87	44	37	55	29	25	23	11	7	13	10	3
589071	32	24	53	125	115	100	2053	1965	2077	840	815	1092	21	9	8	36	40	60	8	25	25	16	21	15	39	83	40	31	94	30	96	86	138	119	145	17	4	1	4	5	0	2342	2219	2344	1457	841	1106	61	26
198866	2	2	5	0	2	1	23	14	11	3	1	7	5	3	0	0	0	0	1	7	6	1	0	0	10	6	11	9	8	9	5	7	8	1	4	1	0	3	1	0	1	24	18	19	17	16	7	0	1
367213	171	191	213	124	145	127	96	101	89	69	68	57	47	52	47	23	21	27	0	0	0	0	0	0	0	0	0	0	1	1	0	0	1	0	0	258	207	221	103	99	83	171	134	143	118	199	146	40	8
367215	7	3	1	1	2	1	0	0	0	0	0	0	2	4	2	0	0	0	1	6	3	1	0	0	0	0	0	0	0	0	0	1	1	1	0	4	1	5	0	1	1	0	0	0	0	0	0	0	0
182036	0	2	0	0	2	0	3	5	4	0	0	1	0	1	0	0	1	2	4	0	0	0	0	0	0	0	0	0	0	0	0	0	2	2	0	0	5	3	0	0	0	0	1	0	0	0	0	0	2
192839	0	0	0	0	0	0	1	0	0	0	0	0	0	1	0	0	0	0	0	0	0	0	0	0	0	0	0	0	0	0	0	0	0	0	0	0	0	0	0	0	0	3	4	0	0	1	0	0	0
340223	2	2	0	2	0	0	0	0	0	0	0	0	1	1	1	0	1	1	3	3	7	2	2	0	2	1	1	1	0	0	2	1	1	1	1	1	0	1	2	1	0	0	0	0	0	1	0	0	0
546876	98	75	117	80	111	87	53	59	71	344	387	293	120	99	121	35	25	21	37	37	33	27	31	28	84	147	103	173	111	129	41	37	83	61	43	116	104	123	88	137	140	107	88	80	82	131	134	92	18
561607	0	0	0	0	0	0	0	0	0	0	0	0	0	0	0	0	0	0	0	0	0	0	0	0	0	0	0	0	0	0	0	0	0	0	0	0	0	0	0	0	0	0	0	0	0	0	0	0	0
1870411	0	0	0	0	0	0	0	0	0	0	0	0	0	0	0	0	0	0	0	0	0	0	0	0	0	0	0	0	0	0	0	0	0	0	0	0	0	0	0	0	0	0	0	0	0	0	0	0	0
1078587	859	920	842	586	932	736	447	581	700	251	350	321	458	419	440	127	154	71	645	577	525	466	588	422	232	263	238	471	238	266	258	150	578	350	223	299	294	290	303	282	288	298	255	252	163	279	213	64	13
362568	1	1	3	2	1	1	2	1	2	0	0	1	3	1	3	0	0	0	3	1	1	0	0	3	2	0	0	0	0	1	1	0	1	2	0	0	1	0	0	0	0	0	0	0	0	0	1	1	0
189920	0	0	0	0	2	0	7	2	3	0	0	0	3	7	1	4	0	4	0	0	0	0	0	0	0	0	0	0	0	0	0	0	0	0	0	0	0	0	0	0	0	17	20	18	1	5	2	0	2
176785	0	0	0	0	0	0	0	0	0	0	0	0	0	0	0	0	0	0	0	0	0	0	0	0	0	0	0	0	0	0	0	0	0	0	0	1	2	4	6	7	9	0	2	6	0	1	0	0	1
276149	0	1	1	2	0	1	7	3	5	5	0	2	1	1	2	2	0	0	1	0	2	0	0	0	4	0	2	1	0	0	1	0	0	4	0	0	0	0	0	0	0	2	1	6	2	3	1	0	0
193744	0	0	1	0	1	0	0	1	0	0	0	0	0	1	0	0	0	0	0	1	0	1	0	1	0	0	0	0	0	0	1	2	1	1	0	40	47	55	17	15	30	0	0	2	0	1	1	1	0
372348	8	9	6	4	6	4	0	4	1	3	3	5	1	1	0	1	0	1	342	254	304	198	109	201	16	38	28	11	2	4	20	11	9	10	28	725	784	639	261	257	273	238	175	207	170	158	115	75	17
193240	1	0	0	0	0	1	0	0	0	0	0	0	0	0	0	1	0	1	7	7	12	5	11	9	2	0	3	1	1	2	1	0	0	2	0	0	0	1	0	0	0	0	0	0	0	0	0	0	0
759751	14	9	12	19	20	14	10	8	11	14	5	12	68	57	41	22	27	18	92	104	111	83	65	84	4	8	2	5	1	4	28	35	36	30	36	3	1	1	4	14	1	0	0	0	0	1	0	1	2
304211	8	16	6	6	15	5	7	8	5	1	0	1	0	2	3	0	0	4	0	1	0	0	0	0	1	0	0	0	0	0	0	0	0	0	0	0	0	0	0	0	0	0	0	0	0	0	0	0	0
846141	12	4	17	14	21	18	5	3	2	3	5	2	27	10	11	12	11	11	0	0	0	0	0	0	0	0	0	0	0	0	0	0	0	0	0	0	4	0	3	4	3	1	1	0	0	0	0	0	2
350626	0	0	0	0	3	0	2	3	3	3	7	0	1	8	3	11	30	15	0	0	0	0	0	0	0	0	0	0	0	0	0	0	5	1	1	0	1	0	2	0	0	4	1	3	4	0	3	1	1
573110	0	0	0	0	0	1	0	0	0	0	0	0	0	0	0	0	0	0	5	17	19	9	4	10	0	0	0	0	0	0	1	0	0	0	1	18	18	24	10	15	14	0	0	0	1	0	0	3	6
3528448	0	1	0	0	0	0	0	0	0	0	0	0	0	0	0	0	0	0	2	0	0	3	0	0	0	0	0	1	0	0	0	0	0	0	0	0	0	0	0	0	0	0	0	0	0	0	0	0	0
290281	1	2	0	0	0	1	0	4	2	4	0	2	0	0	0	0	0	0	4	3	1	0	1	0	1	1	2	3	7	4	0	0	0	0	0	0	2	0	2	2	1	4	1	2	1	1	4	0	0
323818	15	21	18	13	16	7	14	12	8	14	14	8	6	8	9	1	5	1	0	0	0	0	0	1	0	0	0	0	0	0	0	0	0	0	0	0	0	1	0	0	0	6	2	4	3	3	0	0	0
363232	3	1	2	2	4	1	1	0	0	0	0	0	1	3	0	0	1	0	6	4	1	1	2	2	0	0	0	0	0	0	0	0	1	0	1	2	1	0	3	3	1	1	1	0	0	0	0	3	1
681370	0	3	2	1	0	0	0	0	0	0	0	0	0	0	1	0	2	0	1	1	3	0	0	2	0	3	1	1	1	2	0	0	0	1	0	0	1	0	0	2	1	0	0	0	0	1	0	0	0
337729	0	0	0	1	0	0	0	0	0	0	0	0	0	0	0	0	0	0	0	0	0	0	0	0	0	0	0	0	0	0	0	0	0	0	0	0	1	0	0	0	0	0	1	0	0	0	0	0	0
1082539	4	4	1	1	2	1	0	0	0	0	0	0	1	0	0	1	0	0	3	5	3	13	10	8	0	0	2	0	4	0	0	0	1	0	1	0	0	0	0	0	0	0	0	0	0	0	0	0	0
195508	0	0	1	0	4	0	0	1	2	0	0	0	5	9	8	4	3	10	0	0	0	0	0	0	0	0	0	0	0	0	6	7	2	3	0	0	0	0	0	0	0	0	3	0	0	0	0	30	60
271214	0	0	0	0	1	0	0	1	1	0	0	1	0	0	0	1	1	0	8	25	32	18	15	11	43	74	50	38	94	31	25	34	139	125	111	0	0	0	0	0	0	0	0	0	0	0	0	0	0
199337	0	0	0	0	0	0	0	0	0	0	0	0	0	0	0	0	0	0	0	0	0	0	0	0	0	0	0	0	0	0	0	0	0	0	0	0	0	0	0	0	0	0	0	0	0	0	0	0	0
578016	2	1	0	2	1	3	21	30	24	8	12	8	1	1	2	1	3	1	70	93	108	36	30	16	4753	4079	4402	2836	3687	3702	91	109	113	122	98	0	0	0	0	0	0	0	0	0	0	0	0	0	0
369182	5	9	10	7	10	3	7	5	13	9	12	9	3	9	1	1	2	1	0	1	0	0	0	0	0	0	0	0	1	0	0	0	0	0	0	6	18	8	22	39	17	2	1	2	0	3	2	2	0
584107	5	7	8	5	7	3	1	3	1	0	0	0	0	2	1	0	0	0	0	0	0	0	0	0	0	0	0	0	0	0	0	0	0	0	0	0	0	0	0	0	1	0	0	0	0	0	0	0	0
525698	0	0	0	0	0	0	1	1	1	1	4	0	0	0	2	0	0	1	0	0	0	0	0	0	0	0	0	0	0	0	0	0	0	0	0	0	0	2	1	0	1	7	15	6	6	5	5	3	0
577377	0	0	0	0	0	0	0	0	0	0	0	0	0	0	0	0	0	0	0	0	0	0	0	0	0	0	0	0	0	0	0	0	0	0	0	0	0	0	0	0	1	36	26	52	24	27	15	2	1
1974536	280	227	281	25	49	46	94	110	77	10	15	12	195	158	178	44	28	50	0	0	0	0	0	0	0	0	0	0	0	0	0	0	0	0	0	2	4	4	4	8	2	6	3	12	2	1	10	7	10
305016	1	1	5	2	3	8	0	0	0	1	0	2	1	3	2	3	4	7	3	14	2	1	3	2	0	0	1	0	0	0	2	3	2	2	2	0	0	0	0	0	0	0	0	0	0	0	0	0	0
552380	5	6	3	4	6	3	0	0	0	0	0	0	0	0	1	8	9	9	0	0	0	0	0	0	0	0	0	0	0	0	0	0	0	0	0	0	0	0	0	0	0	0	0	0	0	0	0	0	0
178584	3	3	4	1	5	2	0	0	1	0	3	0	1	1	3	0	0	0	10	4	2	0	1	0	0	1	0	0	0	0	5	4	10	2	1	0	1	2	2	2	1	0	0	0	0	0	0	0	0
359809	0	0	0	0	0	0	0	0	0	2	1	1	0	0	1	0	0	1	124	238	248	33	44	58	156	202	173	89	116	119	47	51	83	103	94	1	0	0	0	0	1	2	7	6	5	2	4	7	8
577294	0	0	2	0	0	0	74	70	59	36	27	30	1	2	0	0	1	1	0	0	0	0	0	0	29	17	20	11	11	28	0	1	0	0	1	0	0	0	0	0	0	0	0	0	0	0	0	0	0
228061	0	0	0	0	0	0	0	0	0	0	0	0	0	0	0	0	0	0	0	0	0	0	0	0	0	0	0	0	0	0	0	0	0	0	0	30	26	21	44	38	28	0	0	0	0	2	0	0	0
168071	4	4	3	1	3	1	0	0	1	0	0	1	1	5	2	0	2	4	0	0	0	0	0	0	0	0	0	0	0	0	0	0	0	0	0	1	0	1	0	0	0	1	0	1	3	2	0	1	0
1656781	0	0	0	0	0	0	0	0	0	0	0	0	1	0	0	0	0	0	0	0	2	0	0	0	103	156	151	132	210	170	0	0	8	3	16	0	0	0	0	0	0	0	0	0	0	0	0	0	0
332185	1	1	3	0	4	2	0	0	0	0	0	0	0	0	0	0	0	1	0	0	0	0	0	0	0	0	0	0	0	0	0	2	9	3	4	2	0	0	0	0	1	2	2	4	1	2	1	0	1
841907	44	44	92	15	37	32	10	1	2	7	3	1	8	19	20	3	3	6	2	6	8	2	2	1	3	2	3	3	0	2	1	2	1	2	2	13	18	23	15	9	17	2	4	7	3	1	2	2	2
842596	0	0	0	3	2	1	9	4	9	6	6	4	2	4	3	0	1	3	0	0	0	0	0	0	0	0	0	0	0	0	0	0	2	1	1	2	0	0	1	0	0	2	1	1	0	5	1	1	0
646549	1	3	2	8	7	5	0	2	0	42	45	32	4	0	1	1	2	0	1	0	3	25	7	19	0	0	0	0	6	1	1	0	2	2	1	1	0	1	4	6	9	1	0	2	7	2	1	0	0
352304	0	4	2	3	2	0	4	7	5	2	4	5	0	0	0	0	1	0	3	1	3	0	0	1	2	1	0	0	3	1	0	0	1	1	2	1	0	0	2	1	0	6	5	4	16	6	8	2	0
548032	0	0	0	0	0	1	0	0	0	0	0	0	1	0	1	0	0	1	30	64	69	32	36	17	16	4	11	10	2	7	18	14	28	10	17	6	4	6	2	4	2	2	0	1	0	0	1	2	1
366352	0	0	0	0	0	0	0	0	0	0	0	0	0	0	0	0	0	0	0	0	0	0	0	0	0	0	0	0	0	0	0	0	0	0	0	6	7	3	15	28	5	1	0	0	0	0	0	0	0
649107	0	0	1	1	1	2	1	0	1	0	1	0	1	0	1	1	0	0	3	0	0	0	0	0	2	0	0	0	2	0	0	0	0	0	0	0	0	0	0	0	0	1	1	0	0	1	0	0	0
572889	0	0	0	0	0	0	1	0	0	4	0	1	0	0	0	0	0	0	107	169	191	60	130	69	1	0	0	0	0	1	26	27	34	34	32	0	0	0	0	0	0	0	0	0	0	0	0	0	0
408513	3	2	2	1	0	0	0	0	0	0	1	0	1	3	2	0	0	0	27	67	59	12	14	22	1	0	0	1	0	0	7	5	10	7	12	2	6	7	1	5	3	2	3	6	4	6	1	4	1
194512	3	14	3	2	9	3	0	0	0	0	1	1	0	1	0	0	0	0	20	7	6	0	1	1	0	1	0	0	0	0	1	0	5	4	3	2	1	4	0	1	0	0	0	1	0	0	0	0	0
529652	0	0	0	0	0	0	0	0	0	0	0	0	0	0	0	0	0	0	0	0	0	0	0	0	0	0	0	0	0	0	0	0	0	0	0	0	0	0	0	0	0	0	0	0	0	0	0	0	0
107044	0	0	0	0	0	0	0	0	0	0	0	0	0	0	0	0	0	0	1	0	0	0	0	1	1	0	0	1	0	0	0	0	1	1	0	0	0	0	0	0	0	0	0	0	0	0	0	0	0
314996	1	2	1	4	1	11	0	0	0	0	0	0	0	0	0	1	0	1	0	2	0	0	0	0	0	0	0	0	0	0	0	0	0	0	0	2	0	5	0	4	0	0	0	0	0	0	0	0	0
197402	0	0	1	0	2	1	0	0	0	0	1	0	0	2	2	0	0	0	0	0	0	0	0	0	1	0	1	0	0	0	3	3	4	2	0	1	3	0	0	1	0	0	0	1	0	0	1	0	1
192684	0	0	0	0	0	0	1	0	0	0	0	0	0	3	0	0	0	0	0	0	0	0	0	0	0	1	0	0	0	0	11	12	11	7	5	0	0	1	0	1	0	2	2	0	0	2	0	1	0
3768338	0	0	0	1	6	2	2	1	2	0	0	0	0	3	0	0	0	0	5	2	1	0	1	1	0	0	1	0	0	1	2	0	0	0	0	1	1	0	0	0	0	0	0	0	0	0	0	0	0
1035392	0	0	0	0	0	0	0	0	0	2	0	1	1	1	0	0	0	0	0	1	0	0	0	0	0	0	0	0	0	0	0	0	0	0	0	0	0	0	0	0	0	0	0	0	0	0	0	0	0
827702	9	3	7	2	10	6	1	1	1	12	0	3	2	1	2	0	0	0	0	0	0	0	0	0	0	0	0	0	0	0	0	0	0	0	0	23	18	9	71	50	40	1	1	1	0	0	1	2	0
1062061	120	179	116	312	502	234	10	11	14	95	94	80	58	69	65	38	38	35	0	6	0	0	0	1	0	0	0	0	0	0	0	0	0	0	1	620	514	629	356	345	478	178	157	226	125	103	97	89	70
584083	5	8	18	40	34	35	3	8	10	6	4	11	21	18	23	40	29	20	1	0	2	0	0	2	0	0	0	0	0	0	1	1	3	1	0	0	0	0	0	0	0	4	5	7	10	5	2	2	1
1029949	0	0	1	1	0	1	1	1	0	0	0	0	0	1	0	4	9	5	2	10	11	7	6	3	1	1	2	1	0	2	2	3	0	0	3	11	14	13	1	3	6	3	2	2	1	6	1	3	1
1040889	0	3	1	8	3	1	258	344	374	103	152	98	4	3	4	5	5	8	3	3	3	3	2	1	0	0	1	0	0	1	0	1	0	0	2	6	1	5	0	2	2	240	268	188	287	163	213	3	0
370225	14	11	11	7	8	6	3	6	5	4	3	2	8	3	4	4	1	2	2	4	1	5	1	2	0	1	0	2	2	4	0	0	0	0	1	0	0	0	0	2	0	0	0	0	1	0	0	2	0
4479397	0	0	0	0	0	0	2	1	0	0	1	0	0	0	0	0	0	0	0	0	0	0	0	0	0	0	0	1	0	0	0	0	0	0	0	0	0	0	0	1	0	0	2	1	2	1	1	1	0
644244	0	0	0	0	0	0	0	0	0	0	0	0	1	0	0	0	0	0	0	0	0	0	0	0	0	0	0	0	0	0	0	0	0	0	0	0	0	0	0	0	0	0	0	0	0	0	0	0	0
560873	7	3	11	1	6	4	4	2	5	0	1	2	1	1	5	2	3	0	0	0	0	0	0	0	0	0	0	0	0	0	0	0	0	0	0	0	0	0	0	0	0	0	0	0	0	0	0	0	0
446135	0	0	0	0	0	0	0	0	0	0	0	0	0	0	0	0	0	0	0	0	0	0	0	0	0	0	0	0	0	0	0	0	0	0	0	2	3	0	2	1	4	0	0	0	0	0	0	0	0
4454586	40	39	28	2	7	0	8	14	12	6	3	4	15	17	7	1	2	1	0	0	0	0	0	3	0	0	0	0	0	0	0	0	0	0	0	16	41	34	15	7	7	9	14	12	21	15	7	8	12
975306	0	1	1	3	1	2	0	0	0	0	0	1	1	0	2	1	0	0	2	12	1	0	5	1	0	0	0	1	0	0	476	521	393	437	727	0	2	0	1	2	0	0	1	1	2	1	0	0	0
186896	3	2	1	2	3	3	1	1	1	0	0	0	0	1	0	0	1	0	3	0	5	0	0	0	0	1	1	0	0	1	2	1	2	3	2	0	0	0	0	0	1	2	1	1	0	0	0	0	0
514940	3	4	3	36	38	58	43	60	35	68	70	47	10	5	8	39	32	53	0	1	1	0	2	2	0	4	0	2	1	1	1	0	2	1	0	14	13	5	35	38	19	288	314	451	229	222	202	13	5
235262	2	2	0	0	4	0	1	0	0	0	0	1	0	2	1	0	0	0	7	2	4	11	5	5	0	3	2	6	2	3	1	0	0	0	0	1	0	0	1	1	0	0	1	0	0	0	2	0	0
195123	0	0	0	0	0	0	6	1	3	1	1	0	0	0	0	0	0	0	0	0	0	0	0	0	7	1	13	7	5	1	0	0	0	0	1	0	0	0	0	0	0	0	0	0	0	0	0	0	0
189998	0	0	0	0	0	0	0	0	0	0	0	0	0	0	0	0	0	0	0	0	0	0	0	0	0	0	0	0	0	0	0	0	0	0	0	5	5	7	0	1	0	0	0	0	0	0	0	0	0
578511	0	0	0	0	0	0	0	0	0	0	0	0	0	0	0	0	0	0	21	17	23	0	3	5	6	5	4	7	0	6	0	0	1	1	2	0	0	0	0	0	0	0	0	0	0	0	0	0	0
338992	23	9	17	59	48	37	1	1	0	23	12	19	5	6	1	8	17	10	2	13	23	3	5	5	2	0	1	0	1	1	3	1	2	4	12	1	2	3	0	3	0	0	0	3	2	0	0	0	1
646499	0	0	1	0	0	0	0	0	0	0	0	0	0	1	0	0	0	0	0	0	0	0	0	0	0	0	0	0	0	0	0	0	0	0	0	0	0	0	0	0	0	0	0	0	0	0	0	0	0
164259	0	0	0	0	0	0	0	0	0	0	0	0	0	0	0	0	0	0	0	0	0	0	0	0	0	0	0	0	0	0	0	0	0	0	0	0	0	0	0	0	0	0	0	0	0	0	0	0	0
1076587	68	74	69	32	61	37	6	12	7	12	5	18	23	17	19	12	5	9	1	7	3	2	2	0	13	12	10	15	12	18	1	0	0	0	0	7	4	5	4	7	5	2	2	1	0	4	5	5	0
508968	0	1	1	2	2	1	1	2	0	2	1	0	0	0	0	1	0	2	0	1	0	2	1	0	0	1	0	0	1	1	41	41	47	35	49	0	0	0	0	0	0	0	0	0	0	0	0	0	0
4336943	0	0	0	0	0	0	0	0	0	0	0	0	0	0	0	0	0	0	0	0	0	0	0	0	0	0	0	0	0	0	0	0	0	0	0	32	46	43	17	23	27	6	13	9	11	3	10	13	13
585914	12	14	13	4	0	4	643	397	444	179	157	170	11	7	7	2	2	2	33	50	47	13	12	2	1946	1438	1879	1171	1404	1513	37	54	33	55	36	0	0	0	0	2	0	0	1	0	0	0	1	0	0
370183	1175	1252	1211	470	947	652	104	146	200	206	217	157	206	279	281	37	45	37	1154	1009	975	561	753	581	38	28	35	16	8	11	92	54	112	91	110	444	448	477	981	1019	1281	38	29	38	44	102	59	39	8
366237	4	4	4	3	0	2	1	1	1	1	0	0	2	0	0	0	0	0	2	3	1	1	3	1	0	0	2	0	1	0	1	1	0	0	0	0	2	0	2	1	1	0	0	0	0	2	0	0	0
368950	14	20	15	4	21	11	4	3	5	3	8	3	3	7	6	1	0	1	14	17	16	12	19	19	0	0	0	0	1	2	3	1	2	0	4	10	8	6	17	30	22	1	0	0	1	2	1	1	0
1083194	13	20	7	7	11	15	1	2	1	4	1	2	3	2	2	2	3	0	12	10	15	35	35	34	1	1	1	7	5	5	0	0	2	1	0	3	1	2	2	3	0	0	0	0	0	1	1	1	1
512114	0	0	0	0	0	0	0	0	0	0	0	0	0	0	0	0	0	0	0	0	0	0	0	0	0	0	0	0	0	0	0	0	0	0	0	0	0	0	0	0	0	0	0	0	0	0	0	0	0
191919	2	3	2	0	5	4	0	3	2	0	1	0	0	1	1	0	1	0	16	0	3	0	2	1	0	0	2	2	0	0	10	5	8	11	6	1	1	0	1	0	0	0	0	0	0	1	0	0	0
4020502	0	0	0	0	1	0	0	0	0	0	0	0	4	8	15	10	8	8	0	0	0	0	0	0	0	0	0	0	0	0	0	0	0	0	0	2	0	0	0	0	0	1	0	1	0	0	0	9	2
344525	0	0	0	1	2	1	4	8	4	3	3	1	11	7	8	9	7	22	0	0	0	1	0	0	1	0	1	0	1	0	1	2	3	1	2	0	0	0	0	1	0	8	4	7	5	0	2	3	2
628226	7	2	0	39	6	7	1	0	3	19	9	20	1	0	0	0	2	0	52	73	117	277	202	332	4	3	6	40	59	16	3	1	11	9	9	9	4	5	11	49	34	2	0	0	7	4	1	2	0
589277	135	122	121	247	227	149	185	163	90	92	63	47	67	66	35	49	88	79	19	46	30	17	22	16	41	51	34	15	47	11	39	52	66	64	81	60	62	78	70	54	61	586	600	708	809	676	401	35	20
791522	1	3	2	2	0	0	0	1	1	0	0	0	1	2	0	1	1	0	0	0	0	0	0	1	0	0	0	0	0	0	0	0	0	0	0	0	0	0	0	0	0	0	0	1	0	0	0	0	0
185888	0	1	0	0	0	0	0	0	0	0	0	0	0	0	0	0	1	0	0	0	0	0	0	0	0	0	1	1	0	0	12	14	9	13	12	0	0	1	0	0	0	0	0	0	0	0	0	6	6
192536	0	2	3	0	2	0	4	2	5	0	2	2	0	2	0	0	0	1	3	1	2	0	0	0	7	7	0	7	7	5	4	10	14	9	4	1	3	0	1	1	1	7	6	3	2	8	7	0	0
558420	2	1	3	1	1	1	0	1	0	0	3	0	2	1	1	0	0	1	0	0	0	0	0	0	0	0	0	0	0	0	0	0	0	0	0	72	42	67	80	81	117	44	41	42	106	105	58	37	20
837283	0	0	0	0	0	0	0	0	0	0	0	0	0	0	0	0	0	0	26	59	60	13	27	29	41	28	22	53	37	37	19	14	22	30	21	0	0	0	0	0	0	0	0	0	0	0	0	0	0
584375	5	4	5	2	6	4	0	5	1	2	3	3	0	0	0	1	0	0	1	2	1	7	3	2	0	0	1	1	1	0	0	0	2	1	0	5	7	5	4	4	3	0	1	1	0	0	1	0	0
316761	2	2	2	0	1	0	0	0	0	1	0	0	3	6	6	8	8	7	0	0	0	0	0	0	0	0	0	0	0	0	0	0	0	0	0	0	0	0	0	0	0	1	1	1	3	0	0	3	5
183480	58	62	57	44	50	28	76	73	93	64	90	88	96	89	95	32	32	45	0	0	0	0	0	0	0	0	0	0	0	0	0	0	0	0	0	0	1	1	0	0	0	40	41	65	36	27	16	9	2
462585	11	3	6	6	7	7	4	1	4	3	1	2	5	3	2	0	1	0	1	3	0	1	2	0	1	2	1	1	0	0	0	1	2	0	0	0	0	0	1	0	1	1	1	0	2	1	1	0	0
328905	3	1	6	7	8	6	0	0	0	0	0	1	0	0	0	0	0	0	0	1	0	0	0	0	0	0	0	0	0	0	0	0	0	0	0	7	7	7	7	2	1	0	1	0	0	0	0	1	0
753891	0	0	0	0	0	0	0	0	0	0	0	0	0	0	0	0	0	0	1	6	8	2	1	8	13	11	11	5	10	4	0	0	0	2	0	0	0	1	0	0	0	0	0	0	0	0	0	0	0
583398	0	0	0	0	0	1	0	0	0	0	0	0	1	0	0	0	0	0	0	3	0	2	1	0	0	2	0	0	0	0	0	0	1	0	0	0	1	4	3	1	6	1	2	0	2	2	0	2	1
373928	0	1	2	1	1	2	2	2	0	1	0	0	0	1	0	0	0	0	0	1	0	0	0	0	0	0	0	0	0	0	0	0	0	0	0	3	10	7	1	0	0	1	2	0	1	0	0	0	0
350277	0	0	0	0	0	0	16	16	10	0	1	3	0	1	1	2	0	1	0	0	0	0	0	0	0	0	0	0	1	0	7	8	5	1	5	1	0	0	0	0	0	37	72	29	4	4	3	2	3
840914	0	0	0	0	0	0	0	0	0	0	0	0	0	0	0	0	0	0	0	0	0	0	0	0	0	0	0	0	0	0	0	0	0	0	0	0	0	0	0	0	0	0	0	0	0	0	0	0	0
712677	5	3	4	27	14	11	0	1	0	3	3	0	0	0	0	0	0	0	1	0	1	4	0	7	0	0	0	0	0	0	0	0	0	0	0	0	0	0	0	1	0	0	0	0	0	0	0	0	1
227565	0	0	0	0	0	0	0	0	0	0	0	0	7	3	2	5	1	6	0	0	0	0	0	0	0	0	0	0	0	0	0	0	0	0	0	0	0	0	0	0	0	0	0	0	0	0	0	9	6
189782	4	2	4	0	3	0	0	0	0	0	0	0	0	1	0	1	0	0	8	3	1	0	0	1	0	0	0	0	0	0	0	0	0	0	0	0	0	0	0	0	0	0	0	0	0	0	0	0	0
370287	0	2	2	4	3	5	2	4	1	5	8	7	0	0	1	1	2	6	0	0	0	0	0	0	0	0	0	0	0	0	0	0	0	0	0	1	1	0	3	1	1	9	20	10	6	5	8	0	0
197807	1	3	4	3	1	13	0	0	0	0	0	0	0	0	0	0	2	1	0	0	0	0	0	0	0	0	0	0	0	0	0	0	0	0	0	3	1	6	0	0	2	0	1	0	0	0	0	0	0
4335376	0	0	0	0	0	0	0	0	0	0	0	0	0	0	0	0	0	0	0	0	0	0	0	0	0	0	0	0	0	0	0	0	0	0	0	0	0	0	0	0	0	0	0	0	0	0	0	0	0
498743	7	7	12	10	8	1	1	1	1	0	0	0	0	2	0	1	0	1	0	0	0	0	0	0	0	0	0	0	0	0	0	0	0	0	0	1	0	0	0	0	0	0	0	0	0	0	0	0	0
344906	24	26	49	52	66	97	4	3	7	73	49	66	14	14	3	6	11	5	0	0	0	0	0	0	0	0	0	0	0	0	0	0	0	0	0	88	69	72	210	143	194	19	21	24	65	93	57	12	10
173863	0	2	0	2	2	3	9	9	6	0	0	0	2	2	1	0	2	2	0	0	0	0	0	2	6	3	6	6	2	1	0	0	0	0	0	0	1	0	0	0	0	1	2	0	0	1	2	0	0
196731	3	2	1	1	0	1	0	1	0	0	1	0	4	0	0	0	0	0	1	0	0	1	2	1	2	0	0	1	1	1	0	1	2	0	0	0	0	4	1	1	1	1	2	0	0	1	0	1	0
535375	64	42	54	6	6	10	33	57	50	15	14	21	10	19	11	6	9	14	127	198	127	64	54	38	111	227	143	52	234	131	5993	6162	3715	5011	4082	11	13	12	22	23	9	25	33	30	25	17	13	113	100
667570	1	1	1	0	1	3	0	0	0	1	0	0	0	2	0	1	0	0	1	5	5	13	6	3	1	0	1	0	3	0	0	2	1	0	0	0	2	0	1	0	0	1	0	0	0	0	0	0	0
197022	0	0	1	3	2	1	3	1	0	1	0	0	0	1	1	2	0	0	14	4	2	1	0	0	0	2	0	2	0	0	0	0	1	0	1	0	0	2	0	0	0	0	1	0	0	1	2	0	0
350256	0	0	0	1	0	0	0	0	0	0	0	0	0	0	0	0	0	0	0	0	0	0	0	0	0	0	0	0	0	0	0	0	0	0	0	1	1	0	0	0	0	0	3	1	1	0	0	1	0
188316	4	4	3	2	19	5	2	3	2	1	0	0	0	0	0	0	0	0	1	1	2	0	1	0	1	0	0	4	1	1	4	1	9	6	5	3	8	4	1	2	1	6	2	1	0	1	1	2	0
523140	2	4	0	1	4	0	1	1	1	0	0	1	1	1	0	0	1	1	6	8	8	11	2	4	1	0	1	0	0	0	1	1	0	0	0	18	15	12	3	2	9	4	8	6	3	2	4	2	0
199070	0	0	0	0	0	0	1	0	0	0	0	0	0	0	0	0	0	0	36	54	54	19	42	50	10	7	6	8	1	7	3	0	8	4	8	0	0	0	0	0	0	0	1	0	0	0	0	0	0
321735	60	55	59	247	228	181	3	2	1	0	1	1	9	20	8	11	4	5	0	0	0	0	0	0	0	0	0	0	0	0	0	0	0	0	0	0	0	0	0	0	0	0	0	0	0	0	0	0	0
305141	11	9	16	9	11	7	2	1	2	0	2	1	3	3	3	4	1	1	0	0	0	0	0	0	0	0	0	0	0	0	0	0	0	0	0	45	57	43	84	65	64	1	4	4	8	8	4	5	1
1111294	212	175	215	81	114	132	20	22	15	24	16	28	56	68	46	42	16	17	391	531	724	908	866	707	79	90	89	166	142	93	77	58	139	117	90	110	99	124	77	54	53	32	25	30	77	35	37	37	25
537548	0	0	0	0	0	0	0	0	0	0	0	0	13	10	1	6	15	10	0	0	0	0	0	0	0	0	0	0	0	0	1	0	0	0	0	0	0	0	0	0	0	0	0	0	1	0	0	1	0
178238	0	2	0	1	0	1	0	1	1	1	0	0	0	0	0	0	0	1	4	3	2	3	4	2	1	1	0	1	0	0	0	0	2	1	1	1	0	1	0	1	0	0	0	0	1	0	1	1	0
198626	4	6	3	1	8	9	1	0	1	0	0	0	0	0	0	1	0	0	11	2	0	0	0	0	0	0	0	0	0	0	0	0	2	0	0	1	3	6	1	1	5	1	0	0	0	0	0	1	0
195211	0	0	0	0	0	0	0	0	0	0	0	0	0	0	0	0	0	0	0	0	0	0	0	0	0	0	0	0	0	0	0	0	0	0	0	34	40	54	23	36	40	4	5	6	7	19	1	10	2
514272	53	56	44	240	83	71	24	32	41	46	45	40	12	18	8	7	23	4	261	247	202	243	234	268	26	41	29	25	39	37	10	1	11	10	15	14	7	24	37	43	26	5	7	3	46	41	17	10	2
187504	3	7	1	8	8	5	17	11	5	2	0	0	4	3	9	2	2	2	5	4	3	0	2	3	4	1	0	10	1	2	0	1	1	2	0	9	26	13	6	3	0	11	3	2	0	1	1	2	0
363400	380	412	390	178	336	168	596	773	937	1058	1190	998	39	61	35	14	19	12	857	661	766	640	575	551	1067	1586	1343	2420	1630	1743	166	97	314	216	130	301	404	305	682	752	624	965	929	694	1433	2257	1582	38	6
113417	0	0	0	0	0	0	0	0	0	0	0	0	0	0	0	0	0	0	0	0	0	0	0	0	0	0	0	0	0	0	0	0	0	0	0	0	0	0	0	0	0	0	0	0	0	0	0	0	0
588929	0	0	0	0	0	0	0	0	0	0	0	0	0	0	0	0	0	0	0	0	0	0	0	0	0	0	0	0	0	0	0	0	0	0	0	0	0	0	0	0	0	0	0	0	0	0	0	0	0
315846	2	0	1	0	0	0	1	0	0	1	0	0	0	0	0	0	1	0	0	0	0	0	0	0	0	0	0	0	0	0	0	0	0	0	0	0	0	0	0	0	0	1	0	0	2	0	0	0	0
365496	4	1	0	24	1	2	3	2	1	14	4	7	15	19	12	11	21	9	0	0	0	0	0	0	1	0	0	1	0	0	0	0	1	2	0	0	0	0	0	0	0	0	0	0	0	0	0	0	0
758482	0	0	0	0	0	0	0	0	0	0	0	0	0	0	0	0	0	0	0	0	0	0	0	0	0	0	0	0	0	0	0	0	0	0	0	5	4	1	6	8	9	0	0	0	0	2	2	0	1
196315	0	0	0	1	0	0	0	0	0	0	0	0	0	2	0	0	0	0	6	0	1	0	0	0	1	0	0	0	0	0	0	0	0	0	0	0	1	1	3	0	2	0	1	0	1	0	0	1	0
351231	0	0	0	0	0	0	0	1	2	0	1	0	1	0	0	0	0	0	0	0	0	0	0	0	0	0	0	0	0	0	0	0	0	0	0	0	0	0	0	0	0	2	3	0	2	0	0	0	0
321902	1	1	3	4	2	1	1	0	0	0	0	0	1	1	0	1	2	3	18	0	1	0	1	0	1	0	2	0	0	2	24	40	37	50	19	0	0	0	0	0	1	1	0	0	0	0	0	1	0
579750	1	2	2	1	0	0	0	0	0	0	0	0	0	0	0	0	0	0	0	0	0	0	0	0	0	0	0	0	0	0	0	0	0	0	0	0	0	0	0	0	0	0	0	0	0	0	0	0	0
366716	1	0	2	3	3	0	0	0	0	1	0	0	0	1	0	1	1	0	2	0	1	0	2	0	0	0	0	0	0	0	0	0	0	0	0	0	0	0	0	0	0	0	0	0	0	0	0	0	0
4339144	7	10	8	1	1	0	0	2	7	1	0	0	3	5	4	0	1	0	4	8	9	1	0	0	9	11	6	7	2	5	6	3	2	5	3	0	3	0	0	0	0	7	6	4	0	1	2	0	6
1111582	1	0	0	0	2	0	0	0	0	0	0	2	0	0	0	0	0	0	156	139	147	365	378	359	33	41	17	132	72	105	11	3	14	4	12	0	0	0	0	0	0	0	0	0	0	0	0	0	0
558444	0	0	0	0	0	0	0	0	0	0	0	0	6	4	7	9	16	9	0	0	0	0	0	0	0	0	0	0	0	0	0	0	0	0	0	2	0	2	1	1	0	4	3	5	5	1	4	11	3
564140	0	0	0	0	0	0	10	4	6	2	1	1	0	0	0	0	0	0	0	0	0	0	0	0	1	2	3	0	1	1	0	0	0	0	0	0	0	0	0	0	0	0	0	0	0	0	0	1	0
296394	1	0	0	1	1	3	0	1	0	0	0	0	0	0	0	0	0	0	0	0	0	0	0	0	0	0	0	0	0	0	0	0	0	0	0	5	1	5	1	2	0	0	2	0	1	1	0	1	0
360015	0	0	0	0	0	0	0	1	0	2	0	1	0	0	0	0	0	0	9	6	8	3	11	5	0	1	0	1	3	1	0	3	1	1	2	0	0	0	0	0	0	0	0	0	0	0	1	0	0
2237211	1	0	1	0	0	0	0	1	2	1	0	1	1	0	0	0	0	0	0	3	0	0	0	0	0	0	1	0	3	0	17	8	7	10	12	0	0	0	0	0	0	0	1	2	1	1	0	3	1
641783	0	0	0	0	0	0	0	0	0	0	0	0	0	0	0	0	0	0	0	0	0	0	0	0	0	0	0	0	0	0	0	0	0	0	0	1	3	2	4	7	7	3	5	0	11	10	4	1	2
369822	2	2	1	3	4	5	2	0	1	0	0	0	0	0	0	0	0	0	1	1	0	1	2	0	2	1	0	2	0	1	0	3	9	10	1	0	1	1	2	0	1	2	2	0	0	0	1	3	1
766113	0	0	0	0	0	0	0	0	0	0	0	0	1	0	0	0	0	0	0	0	0	0	0	0	0	0	0	0	0	0	0	0	0	0	0	19	6	21	15	13	20	1	1	4	0	5	3	1	1
564334	0	0	0	0	0	0	0	0	0	0	0	0	0	0	0	0	0	0	0	0	0	0	0	0	0	0	0	0	0	0	0	0	0	0	0	0	0	0	0	0	0	0	0	0	0	0	0	0	0
560535	70	93	63	219	187	117	66	55	49	143	147	84	22	20	26	14	11	11	0	1	0	0	0	0	0	0	0	0	0	0	0	0	0	0	0	173	174	179	101	90	122	87	64	91	67	63	65	15	4
484304	365	391	383	239	336	208	48	76	73	73	80	90	26	44	29	12	14	7	14	6	1	3	8	16	0	0	1	2	2	0	0	0	1	0	1	1228	1460	1331	1234	1222	1483	179	191	162	221	312	238	122	23
198209	0	0	0	0	0	0	0	0	0	0	0	0	0	0	0	0	0	0	0	0	1	2	1	0	0	1	0	0	0	0	0	0	0	0	0	1	0	1	0	1	0	0	0	0	1	0	0	0	0
151623	18	14	12	27	12	19	12	14	13	19	11	23	5	5	1	0	3	2	0	0	0	0	0	0	0	0	0	0	0	0	0	0	0	0	0	0	0	0	0	0	0	0	0	0	0	0	0	0	0
564941	12	32	22	8	29	21	5	3	3	0	1	0	5	8	2	3	3	7	0	0	0	0	0	0	0	0	0	0	0	0	0	0	0	0	0	5	2	1	8	8	7	17	25	22	17	18	7	12	4
227819	25	17	13	11	11	8	0	0	1	0	0	0	1	2	1	0	0	0	0	0	0	0	0	0	0	0	0	0	0	0	0	0	0	0	0	13	17	16	7	14	5	0	0	2	0	0	0	0	0
593369	4	7	4	3	2	3	0	0	0	4	0	0	13	11	15	5	4	3	0	0	0	0	0	0	0	0	0	0	0	0	0	0	0	0	0	0	0	0	0	0	0	0	0	0	0	0	0	0	0
309720	2	1	2	1	4	1	0	0	0	0	0	0	0	0	0	0	0	0	0	0	3	1	2	0	0	0	0	0	0	0	0	0	1	0	0	5	5	3	4	1	6	0	2	2	3	2	0	0	1
198783	0	0	0	0	0	0	1	1	1	15	18	26	0	0	0	0	0	0	0	0	0	0	0	0	0	0	1	0	0	0	0	0	0	0	0	0	0	0	0	0	0	3	1	0	11	30	31	0	0
831922	6	3	9	13	7	9	0	1	1	1	0	2	3	2	7	0	2	1	0	0	0	0	0	0	0	0	0	0	0	0	0	0	0	0	0	35	35	20	44	41	33	6	8	3	4	3	2	19	11
368236	31	21	26	14	23	20	0	0	0	0	0	0	0	0	1	0	0	0	0	2	0	0	0	0	0	0	0	0	0	0	0	0	0	1	0	50	43	37	17	16	21	0	0	0	0	0	0	0	0
953855	156	126	141	37	30	30	157	143	185	74	68	116	51	56	47	17	47	23	0	1	0	0	0	0	0	0	0	0	0	0	0	1	0	0	1	8	8	6	6	3	3	15	20	13	25	16	16	11	12
361619	34	13	30	17	15	22	1	0	5	14	11	7	3	6	6	4	0	1	0	0	0	0	0	2	0	0	0	0	0	0	0	0	0	0	0	3	5	4	0	7	2	0	0	1	0	0	0	0	0
359650	0	0	0	0	2	0	3	3	1	0	0	0	0	1	0	1	1	0	1	0	0	0	0	0	3	1	2	2	1	1	0	0	0	0	0	0	0	1	0	0	1	7	7	7	1	1	3	1	0
217734	0	1	0	0	0	0	0	0	0	0	0	0	0	0	0	0	0	0	0	0	0	2	0	0	0	0	0	0	0	0	0	0	0	0	0	0	0	0	0	0	0	0	0	0	0	0	0	0	0
509383	2	1	4	3	0	0	1	1	0	0	1	0	0	1	0	0	0	0	0	0	0	0	0	0	0	1	0	0	0	0	0	0	1	0	0	0	0	0	1	3	0	2	6	2	4	4	9	5	0
195258	1	0	0	0	0	0	0	0	0	1	0	0	0	0	0	0	0	0	0	0	1	0	0	0	1	0	0	0	3	2	17	30	13	13	18	0	0	0	0	0	0	0	1	2	0	0	0	0	0
198190	0	0	0	0	0	0	59	31	29	14	9	13	0	0	1	0	0	0	0	0	0	0	0	0	7	2	3	1	4	3	0	0	0	0	0	0	0	0	0	0	0	0	0	0	0	0	0	0	0
556508	1	2	0	0	0	0	0	0	0	0	4	0	0	1	0	1	0	0	26	27	43	18	36	30	1	0	1	0	0	0	84	94	265	230	113	3	1	3	0	0	2	1	0	1	0	0	0	0	1
562410	0	0	0	0	0	0	0	0	0	0	0	0	0	0	0	0	0	1	0	0	0	0	0	0	0	0	0	0	0	0	0	0	0	0	0	0	0	0	0	0	0	6	2	4	4	1	2	2	0
175619	0	0	0	0	0	0	0	0	0	0	0	0	0	0	0	0	0	0	0	0	0	0	0	0	0	0	0	0	0	0	0	0	0	0	0	0	0	1	0	0	0	0	0	0	0	0	0	0	0
295085	1	3	9	0	2	3	0	0	0	0	2	0	0	0	2	0	0	0	1	5	2	1	2	1	0	0	0	0	0	0	0	0	0	3	0	63	83	48	136	157	181	4	3	1	5	12	4	5	4
591439	10	6	11	5	7	2	0	0	0	1	1	3	1	3	0	0	3	0	0	0	0	0	0	0	0	0	0	0	0	0	0	0	0	0	0	2	4	5	6	3	2	0	1	0	0	1	1	0	0
4045886	1	0	0	0	1	0	4	9	12	1	1	0	0	1	1	0	0	0	2	1	3	0	0	0	18	18	12	18	7	13	1	1	2	3	0	1	0	0	1	1	1	10	11	2	5	6	4	2	0
365181	5	5	3	2	1	4	5	5	2	6	3	1	0	1	1	1	1	1	80	28	34	19	47	53	7	7	5	15	13	11	0	0	5	3	2	15	9	4	3	2	8	2	5	2	4	8	9	0	0
564961	0	0	0	0	1	1	0	0	2	0	0	0	1	0	0	0	0	0	11	19	15	10	5	8	17	18	17	25	9	18	21	26	17	7	30	0	0	0	0	0	0	0	0	0	0	0	0	0	0
369227	12	18	16	9	12	7	3	1	6	0	3	0	6	3	11	5	7	2	10	6	3	1	4	2	0	0	0	1	0	1	1	0	1	1	0	9	8	10	13	15	16	4	2	0	3	0	3	1	1
544859	4	5	20	3	5	5	0	3	0	0	0	0	3	4	2	1	6	1	2	5	10	8	8	10	0	0	0	0	0	0	0	1	2	0	1	6	3	9	3	5	2	0	0	1	1	0	1	1	0
708680	45	45	46	195	61	58	8	2	3	44	27	35	14	12	10	65	73	84	168	190	107	122	156	107	27	13	10	7	6	14	2395	2448	2408	2132	3396	21	13	16	19	19	31	18	14	7	50	53	28	12	0
510780	1	0	5	2	4	0	0	0	0	0	0	0	2	2	1	1	0	0	4	5	2	0	0	3	1	0	0	1	0	2	0	0	0	1	1	0	1	1	2	0	0	0	0	0	0	0	1	1	0
589313	2	1	1	0	3	2	1	1	1	2	0	1	0	0	1	0	1	1	31	27	26	23	26	18	1	2	0	1	0	3	1	1	2	5	4	0	0	3	0	1	1	0	0	0	0	0	0	0	0
216599	0	0	0	0	0	0	0	0	0	0	0	0	0	0	0	0	0	0	0	0	0	0	0	0	0	0	0	0	0	0	0	0	0	0	0	25	18	8	6	16	8	4	4	7	13	9	1	9	5
302165	19	23	14	18	17	19	1	2	1	1	0	2	9	9	4	0	1	1	0	0	0	0	0	0	0	0	0	0	0	0	0	0	0	0	0	12	7	15	38	43	25	5	3	9	2	2	4	6	3
331850	4	9	5	0	5	1	0	0	0	0	1	0	0	2	0	0	0	0	2	5	1	1	5	3	0	0	0	0	0	0	0	0	0	0	0	6	4	1	8	4	0	0	0	0	0	0	0	0	0
312743	0	1	5	0	5	0	0	0	0	0	0	0	0	0	0	1	0	0	7	0	4	0	0	0	0	0	0	0	0	0	0	0	0	1	0	0	0	0	0	0	0	0	0	0	0	0	0	1	0
563572	2	4	4	1	2	6	1	3	4	1	4	2	2	0	3	0	0	0	0	0	0	0	0	0	0	0	0	0	0	0	0	0	0	0	0	11	14	8	7	6	9	3	3	2	2	6	5	2	0
368025	0	0	0	0	0	0	0	0	0	0	0	0	0	0	0	0	0	0	0	0	0	0	0	0	0	0	0	0	0	0	0	0	0	0	0	3	0	4	0	1	0	0	0	0	0	0	0	1	0
184833	0	0	0	0	0	0	0	0	1	1	4	3	0	0	0	0	0	0	0	0	0	0	0	0	0	0	0	0	0	0	0	0	0	0	0	0	0	2	0	0	0	1	0	0	0	0	0	0	0
851865	20	31	15	163	110	73	254	385	148	131	83	68	60	44	76	106	88	127	6	7	6	7	4	9	122	210	139	179	183	177	1	1	3	6	4	6	3	2	3	4	8	70	77	84	38	37	55	4	0
197537	0	0	0	0	1	0	0	1	0	0	0	0	0	0	0	0	0	0	0	0	0	0	0	0	0	0	0	0	0	0	5	2	1	5	4	0	0	0	0	0	0	0	0	1	0	0	0	0	0
322840	0	0	0	0	0	0	0	0	0	0	0	1	0	0	0	0	0	0	0	0	0	1	0	0	0	0	0	1	2	0	0	0	0	0	0	0	1	0	2	2	4	1	0	0	0	1	0	0	0
849346	4	1	12	2	2	1	0	0	0	0	0	0	0	1	1	1	0	0	0	0	0	0	0	0	0	0	0	0	0	0	0	1	0	0	0	0	0	3	0	1	5	0	1	0	4	1	2	2	0
565357	8	5	25	6	1	16	0	0	0	3	0	0	0	1	0	0	1	1	0	0	0	0	0	0	0	0	0	0	0	0	0	0	0	0	0	7	5	12	3	10	3	0	0	0	1	0	1	0	0
196219	0	0	0	0	0	0	5	1	4	0	0	0	0	0	0	0	0	0	0	0	0	0	0	0	0	0	0	0	0	0	3	0	1	0	0	0	0	0	0	0	0	11	14	1	0	0	2	0	0
521792	0	0	0	0	0	0	0	0	0	0	0	0	0	0	0	0	0	0	0	0	0	0	0	0	0	0	0	0	0	0	0	0	0	0	0	1	0	0	0	0	0	0	0	0	3	0	0	0	0
192066	1	1	2	1	0	0	1	2	5	0	0	1	1	1	0	0	2	0	11	4	0	0	1	0	2	1	0	1	0	0	0	1	0	0	0	0	4	2	1	0	0	2	2	1	0	0	3	1	0
581933	2	2	4	1	6	2	0	0	0	0	0	0	0	1	0	0	0	0	0	0	0	2	0	0	0	0	0	0	0	0	0	0	0	0	0	2	1	0	3	0	0	0	0	0	0	0	0	0	0
519864	27	38	32	20	23	30	1	8	4	6	3	2	6	16	14	4	4	3	0	0	0	0	0	0	0	0	0	0	0	0	0	0	0	0	0	2	2	1	10	1	6	0	2	3	3	3	1	4	1
798164	122	128	99	50	80	66	14	24	22	6	6	6	10	17	10	5	8	7	0	0	0	0	0	0	0	0	0	0	0	0	0	0	0	0	0	254	186	189	107	94	106	40	35	38	23	29	30	25	7
436032	0	0	1	1	3	0	4	4	7	1	0	0	2	0	1	0	0	0	1	0	2	0	0	0	0	0	0	0	0	0	0	0	0	0	0	32	31	26	17	15	9	4	5	1	1	3	2	3	1
578649	0	1	0	0	0	0	0	0	0	0	0	0	0	0	0	0	1	0	0	1	0	0	0	0	0	1	1	2	1	0	0	0	2	1	0	0	0	1	1	0	0	0	1	0	0	0	0	0	0
319097	16	17	17	16	16	4	0	0	0	0	2	1	2	1	2	3	3	8	0	0	0	0	0	0	0	0	0	0	0	0	0	0	0	0	0	6	8	8	2	6	1	0	0	0	0	0	1	1	0
586290	1	2	0	1	1	1	0	0	0	0	0	0	0	0	1	0	1	0	7	11	14	8	3	6	2	2	1	1	0	0	4	4	6	3	7	2	0	0	1	0	3	0	0	0	0	0	0	0	0
567715	0	1	3	1	1	0	0	3	2	4	4	5	0	0	1	0	0	0	0	0	0	0	0	0	0	0	0	0	0	0	0	0	0	0	0	21	11	9	4	7	5	1	1	2	2	3	2	2	0
437137	11	13	14	4	17	3	3	1	5	3	0	0	15	14	14	1	7	4	0	0	0	0	0	0	0	0	0	0	0	0	0	0	0	0	0	0	0	0	0	0	0	0	0	0	0	0	0	0	0
916143	0	0	0	0	0	0	0	0	0	0	0	0	0	0	0	0	0	0	0	0	0	0	0	0	0	0	0	0	0	0	0	0	0	0	0	0	0	0	0	0	0	0	0	0	0	0	0	0	0
338754	0	0	0	0	0	0	2	1	5	1	4	2	1	0	0	0	0	0	0	0	0	0	0	0	0	0	0	0	0	0	0	0	0	0	0	0	0	0	0	0	0	12	7	6	2	2	5	0	0
581003	177	145	165	416	505	314	46	59	50	56	33	34	21	34	7	6	9	9	107	120	127	98	113	57	25	28	26	44	59	62	201	144	507	372	234	124	146	172	97	112	105	100	50	52	18	30	27	73	20
2368865	27	18	24	4	6	10	4	4	2	5	0	1	6	6	4	1	0	6	0	0	0	0	0	0	0	0	0	0	0	0	0	0	0	0	0	103	103	77	58	59	75	9	6	8	10	5	6	15	18
583746	66	83	72	84	79	56	40	40	27	53	63	58	63	44	54	19	12	24	0	0	1	0	0	0	0	1	0	0	0	1	0	0	0	0	0	0	0	0	0	0	0	0	0	2	1	0	1	5	1
176775	3	5	2	1	3	1	11	12	13	0	1	2	13	15	3	0	2	1	5	6	6	4	1	2	10	17	14	14	6	16	2	9	3	2	1	1	7	3	1	1	1	5	4	4	0	1	0	7	3
360890	0	1	2	0	0	0	0	0	0	0	0	0	0	0	0	0	0	0	0	0	0	0	0	0	0	0	0	0	0	0	0	0	0	0	0	1	4	1	0	2	3	1	0	0	0	0	0	1	0
347226	1	0	0	0	0	1	0	0	0	3	0	0	0	1	0	0	0	0	0	0	0	0	0	0	0	0	0	0	0	0	0	0	0	0	0	5	5	1	1	2	3	4	4	3	0	6	1	0	0
533373	2	1	1	67	5	5	6	9	9	23	6	8	26	29	24	24	44	27	0	0	0	0	0	0	0	0	0	0	0	0	0	0	0	0	0	0	0	0	0	0	0	0	0	0	0	0	0	0	0
213671	5	3	3	4	0	2	14	18	25	9	7	14	4	11	6	6	3	1	0	0	0	0	0	0	0	0	0	0	0	0	0	0	0	0	0	0	0	0	0	0	0	0	0	0	0	0	0	0	0
696563	1	1	0	0	0	1	1	0	0	2	0	0	0	2	1	1	0	0	254	227	226	172	168	180	46	51	51	78	38	40	63	29	79	78	62	19	24	15	4	18	28	9	5	10	5	6	8	10	1
188079	0	0	0	0	0	0	0	0	0	0	0	0	0	0	0	0	0	0	9	0	2	1	0	0	0	0	0	0	0	0	0	0	0	0	1	0	5	3	1	1	0	0	0	0	0	0	0	0	0
184561	2	1	0	0	2	1	1	1	0	1	1	2	1	1	0	0	1	0	8	12	14	12	14	13	5	4	5	8	7	4	0	0	8	4	0	0	0	0	1	1	0	0	0	0	0	0	0	0	0
358483	0	0	0	0	0	0	0	0	0	0	0	0	0	0	0	0	0	0	1	0	0	0	0	0	0	0	0	0	0	0	0	0	0	0	0	6	8	1	2	3	2	4	3	1	0	3	3	27	6
553080	0	0	0	2	9	2	0	0	0	0	0	0	1	1	0	0	1	0	0	0	0	0	0	0	0	0	0	0	0	0	0	0	0	0	0	2	8	8	1	1	1	4	9	3	2	2	3	1	2
997439	7	16	14	4	11	8	3	2	4	8	2	2	2	2	1	2	2	0	20	9	8	28	14	32	1	2	3	12	2	6	0	0	1	1	2	4	4	6	3	3	4	0	1	1	4	2	3	0	0
352733	10	14	8	19	9	10	23	22	28	949	727	1031	9	18	19	11	7	8	0	0	1	0	1	0	2	21	7	2	1	4	3	1	5	2	4	8	2	1	5	3	2	43	35	35	1067	839	1790	5	0
819181	0	0	1	5	0	0	0	0	0	0	2	0	2	0	0	0	1	2	0	0	0	0	0	0	0	0	0	0	0	0	0	0	0	0	0	0	0	0	0	0	0	0	0	0	0	0	0	0	0
988932	0	0	0	1	0	0	0	0	0	0	0	0	0	0	0	0	0	0	0	0	0	0	0	0	0	0	0	0	0	0	0	0	0	0	0	1	1	2	1	3	2	0	0	0	2	0	0	1	0
471180	6	7	6	3	6	2	1	1	1	0	1	0	0	2	0	1	0	0	0	0	0	0	0	1	0	0	0	1	0	0	0	0	0	0	0	9	16	25	9	9	9	2	1	0	0	4	1	5	0
583089	0	0	0	0	0	0	0	0	0	2	0	0	0	0	0	0	0	0	229	215	181	79	129	103	106	20	63	83	11	36	46	33	70	63	39	0	0	0	0	0	0	0	0	0	0	0	0	0	0
326569	0	0	0	0	0	0	0	0	0	1	0	0	0	0	0	0	0	0	0	0	0	0	0	0	0	0	0	0	0	0	0	0	0	0	0	0	0	0	0	0	0	0	0	0	0	0	0	0	0
214031	10	6	6	5	4	1	1	1	1	0	1	0	3	4	0	0	1	1	0	0	0	0	0	0	0	0	0	0	0	0	0	0	0	0	0	0	0	0	0	0	0	0	0	0	0	0	0	0	0
214036	23	24	14	12	12	8	0	0	0	0	0	0	1	0	1	0	0	1	0	0	0	0	0	0	0	0	0	0	0	0	0	0	0	0	0	2	5	3	0	0	0	0	0	0	0	0	0	0	0
193484	1	0	1	2	1	2	2	0	0	0	0	0	1	8	4	0	1	0	2	0	3	0	0	0	0	2	0	0	0	0	8	11	13	16	5	0	0	0	1	0	0	0	2	0	0	0	2	1	0
344804	0	0	0	0	0	0	0	0	0	0	0	0	0	0	0	0	0	0	0	0	0	0	0	0	0	0	0	0	0	0	0	0	0	0	0	17	22	9	48	85	33	0	0	0	0	0	0	0	0
278684	0	0	0	0	0	0	0	0	0	0	0	0	0	0	0	0	0	0	0	0	0	0	0	0	0	0	0	0	0	0	0	0	0	0	0	0	0	0	0	0	0	0	0	0	0	0	0	0	0
357046	0	0	0	0	0	1	0	0	0	1	0	0	0	0	0	0	1	0	0	0	0	0	0	0	1	0	0	0	0	0	0	1	0	0	0	3	11	11	1	10	5	92	80	116	79	62	41	16	14
369109	8	4	5	2	2	0	1	0	0	0	0	0	4	2	0	0	1	0	0	0	0	0	0	0	0	0	0	0	0	0	0	0	0	0	0	0	0	0	0	0	0	0	0	0	0	0	0	0	0
343047	0	0	1	0	0	0	0	0	0	0	0	0	1	0	0	0	0	0	9	9	10	6	11	9	1	1	0	2	0	0	0	0	1	1	0	1	0	4	6	1	2	1	0	0	0	0	0	0	0
365634	14	25	20	25	36	34	0	0	0	0	0	2	8	27	8	53	77	72	2	1	3	0	4	3	1	0	4	0	0	3	4	21	47	42	35	1	0	1	7	0	6	0	0	0	0	1	0	9	3
369486	1	0	0	0	1	0	0	0	0	2	0	0	0	0	0	0	0	0	1	6	2	2	3	4	3	1	0	0	0	2	0	2	0	0	1	3	3	4	3	9	3	2	1	1	0	1	1	1	0
363731	340	306	299	150	243	196	32	45	38	8	9	10	126	167	137	27	43	26	0	1	0	0	0	0	0	0	0	0	0	0	0	0	0	0	0	3	6	3	2	0	1	6	2	6	7	2	1	2	2
319621	2	0	1	2	1	2	0	1	0	0	0	0	20	14	24	23	15	7	0	0	0	0	0	0	0	0	0	0	0	0	0	0	0	0	0	2	0	0	4	0	0	2	1	1	0	0	0	10	11
359872	7	11	11	5	7	4	1	2	0	2	0	0	2	1	1	0	0	1	133	188	244	74	75	65	40	42	52	54	42	53	22	35	42	29	7	35	66	51	19	16	12	0	0	1	0	0	1	4	6
2283111	0	0	1	0	0	0	17	4	11	3	5	2	0	0	1	0	0	0	0	0	0	0	0	0	0	0	0	0	0	0	1	0	0	1	0	0	0	0	0	0	0	5	5	8	2	0	1	1	0
403701	0	0	1	0	0	0	0	0	0	0	1	0	0	0	0	0	0	0	0	0	0	0	0	0	0	0	0	0	0	0	0	0	0	0	0	0	0	0	0	0	0	0	0	0	0	0	0	0	0
190913	0	0	0	0	0	0	5	5	5	0	0	0	0	10	3	0	0	0	0	0	0	0	0	0	1	0	0	0	0	0	2	11	7	3	1	0	0	0	0	0	0	23	24	8	1	0	1	1	3
577170	0	0	0	0	2	0	1	4	0	0	0	0	1	0	0	0	0	1	0	0	1	0	0	0	0	1	0	0	1	0	3	5	4	5	1	0	0	0	0	1	0	4	3	4	2	5	0	1	0
215097	0	0	0	0	0	0	0	0	0	0	0	0	0	0	0	0	0	0	0	0	0	0	0	0	0	0	0	0	0	0	0	0	0	0	0	0	0	2	0	0	0	0	0	0	0	0	0	0	0
922761	0	0	3	1	0	2	0	6	1	4	2	3	1	0	0	0	0	1	4	5	7	8	4	5	3	3	1	5	3	2	1	1	1	2	0	0	0	0	0	0	3	0	0	0	0	0	0	0	0
363507	0	0	0	0	0	0	0	0	0	0	0	3	0	0	0	0	0	0	15	21	8	7	13	13	2	6	5	5	3	2	7	5	14	12	9	0	0	0	0	0	0	0	0	0	0	0	0	0	0
817135	0	0	0	0	0	0	0	0	0	0	0	0	0	0	0	0	0	0	0	0	0	0	0	0	0	0	0	0	0	0	0	0	0	0	0	13	8	6	0	3	5	1	0	0	0	0	0	0	1
327209	4	3	3	5	1	4	1	2	0	1	0	2	6	7	9	7	9	5	0	0	0	0	0	0	0	0	0	0	0	0	0	0	0	0	0	0	0	0	0	0	0	0	0	0	0	0	0	0	0
584137	253	296	338	281	348	266	95	109	101	89	64	65	42	95	46	186	255	210	1	6	5	4	10	9	2	3	2	6	5	14	37	63	191	152	164	158	119	164	224	211	129	517	514	378	524	425	390	75	75
361811	128	136	89	323	200	121	394	441	331	141	149	142	134	100	131	96	100	47	152	210	222	153	162	184	65	82	53	103	122	134	25	13	132	79	48	354	418	387	178	284	292	99	73	106	72	85	51	61	17
647215	48	47	49	37	41	32	5	8	7	7	5	11	8	12	12	2	7	1	0	1	0	0	0	0	0	0	0	0	0	0	0	0	0	0	0	0	0	0	0	0	0	0	0	0	0	0	0	0	0
1106254	7	12	18	159	78	73	3	6	4	18	7	11	1	2	2	6	13	14	0	0	0	0	0	0	0	0	0	0	0	0	0	0	0	0	0	0	0	0	0	0	0	0	0	0	0	0	0	0	0
193233	0	1	0	0	1	1	46	35	29	0	3	4	8	5	2	2	3	1	0	1	0	0	0	0	2	2	0	0	0	0	7	8	7	4	5	1	0	0	0	1	0	46	63	42	6	7	7	4	7
366633	3	3	0	0	1	0	0	0	0	0	0	0	0	0	1	0	0	0	0	0	0	0	0	0	0	0	0	0	0	0	0	0	0	0	0	6	2	3	2	1	1	3	3	1	2	4	0	1	0
180516	0	0	0	1	0	0	0	0	0	0	0	0	0	0	0	0	0	0	0	0	0	0	0	0	0	0	0	0	0	0	0	0	0	0	0	0	0	0	0	0	0	0	0	0	0	0	0	0	0
420168	9	7	9	4	2	2	0	2	0	0	0	0	3	6	4	1	4	0	10	14	12	8	5	5	0	0	0	1	0	0	1	3	5	4	3	17	17	17	6	7	11	2	0	0	3	5	3	2	3
352902	2	0	0	1	5	1	0	0	0	1	1	0	0	0	0	0	2	1	0	0	0	0	0	0	0	0	0	0	0	0	0	0	0	0	0	3	5	1	10	13	1	0	0	0	8	3	0	7	0
323862	3	3	2	0	2	0	2	2	5	10	5	13	0	0	0	0	0	0	4	4	2	4	1	2	7	4	7	6	6	13	1	0	2	0	1	0	3	3	1	5	4	3	2	2	14	22	14	0	0
519763	11	6	6	0	3	2	0	0	0	0	0	0	0	1	0	0	0	0	1	0	0	0	0	0	0	0	0	0	0	0	0	0	0	0	0	2	3	0	0	1	0	2	1	1	0	0	0	2	1
196664	0	1	0	0	1	1	8	13	5	0	0	1	11	11	5	5	8	10	0	2	0	0	0	2	4	1	1	0	2	1	24	21	12	18	16	0	0	0	0	0	1	8	20	11	2	4	3	50	80
569244	14	8	10	17	17	11	0	2	1	4	8	3	0	1	2	1	0	2	0	1	0	0	0	0	0	0	0	0	0	0	0	0	0	0	0	0	0	0	0	0	0	0	0	0	0	0	0	0	0
583117	212	131	196	38	42	26	353	415	321	98	92	127	126	94	73	64	43	59	16	11	9	10	2	1	6	9	7	5	4	6	88	120	75	87	72	20	22	39	76	89	33	127	159	130	137	84	62	321	347
365385	0	0	0	0	0	1	0	0	0	4	0	0	0	0	0	0	0	0	196	139	130	395	275	363	22	22	19	68	23	35	1	2	32	19	25	0	0	0	0	1	0	1	0	0	0	0	0	0	0
580008	23	26	29	19	21	9	13	12	18	39	26	23	11	7	18	3	5	4	5	4	4	0	2	6	1	2	0	2	0	2	1	0	0	1	1	12	6	11	8	1	2	1	5	1	0	0	2	2	0
823634	0	0	0	0	0	0	0	0	0	0	0	0	0	0	0	0	0	0	7	3	5	3	1	3	1	0	1	0	0	0	1	0	0	0	0	6	17	9	7	3	7	4	3	5	2	1	3	2	1
225846	0	0	0	0	0	0	0	0	0	1	0	0	0	0	0	0	0	0	0	0	0	0	0	0	0	0	0	0	0	0	0	0	0	0	0	0	0	0	0	0	0	0	0	0	0	0	0	1	0
New.ReferenceOTU8	0	0	0	0	0	0	0	0	0	0	0	0	13	4	5	15	12	20	0	0	0	0	0	0	0	0	0	0	0	0	0	0	0	0	0	0	0	0	0	0	0	0	0	0	0	0	0	1	0
New.ReferenceOTU9	0	0	0	0	1	0	0	0	0	0	0	0	0	0	1	1	0	0	0	0	0	0	0	0	0	0	0	0	0	0	0	0	0	0	0	0	0	0	0	0	0	0	2	1	0	0	0	0	1
New.ReferenceOTU421	11	7	8	2	6	3	0	1	2	1	0	0	2	1	3	0	0	0	9	11	5	2	4	3	0	0	2	0	1	0	0	0	0	0	0	6	2	7	5	4	3	0	1	0	0	1	1	0	0
New.ReferenceOTU255	0	0	0	0	1	1	0	0	0	0	0	0	1	0	0	0	0	0	1	2	2	0	0	0	2	2	6	0	1	3	2	6	1	3	5	0	0	0	0	0	0	0	0	0	0	0	0	0	0
New.ReferenceOTU250	7	3	8	19	25	14	1	1	1	0	0	0	0	2	0	0	2	2	0	0	0	0	0	0	0	0	0	0	0	0	0	0	0	0	0	0	0	0	0	0	0	0	0	0	0	0	0	0	0
New.ReferenceOTU113	1	0	0	2	2	0	1	6	2	1	2	0	0	0	0	0	0	0	3	2	2	4	1	4	4	8	6	10	7	6	1	0	2	1	2	1	1	1	2	0	1	4	2	2	3	2	7	0	0
New.ReferenceOTU446	7	7	12	1	1	1	7	10	4	3	2	7	6	5	7	0	1	0	0	0	0	0	0	0	0	0	0	0	0	0	0	0	0	0	0	0	0	0	0	0	0	0	0	0	0	0	0	0	0
New.ReferenceOTU378	13	19	24	30	2	22	0	0	0	1	1	0	2	4	0	9	5	27	0	0	0	0	0	0	0	0	0	0	0	0	1	0	0	0	0	0	0	0	0	0	0	0	0	0	0	0	0	0	0
New.ReferenceOTU410	0	2	0	1	0	0	0	0	0	0	0	0	0	0	0	0	0	0	1	1	0	0	1	2	0	0	0	0	0	0	0	0	0	0	0	1	1	0	7	1	4	0	0	1	1	1	0	0	0
New.ReferenceOTU376	7	8	14	16	22	28	1	0	1	16	14	14	4	2	5	2	2	3	0	0	0	0	0	0	0	0	0	0	0	0	0	0	0	0	0	2	7	6	7	2	9	1	2	0	2	3	1	1	0
New.ReferenceOTU415	1	4	0	2	1	8	0	0	0	0	0	0	0	0	0	0	0	0	0	0	0	0	0	0	0	0	0	0	0	0	0	0	0	0	0	1	2	1	0	5	2	0	0	0	0	0	0	0	0
New.ReferenceOTU173	9	12	10	2	1	1	3	2	0	0	0	0	8	6	6	2	1	2	0	0	0	0	0	0	0	0	0	0	0	0	0	0	0	0	0	0	0	0	0	0	0	1	0	1	2	0	0	0	0
New.ReferenceOTU141	0	0	3	1	0	0	0	1	0	0	1	0	2	1	3	2	1	9	1	0	0	1	0	0	0	0	0	0	1	0	5	17	14	6	1	0	0	0	0	2	0	1	3	2	1	0	2	5	4
New.ReferenceOTU456	9	1	4	37	10	7	1	1	4	2	11	14	1	0	0	0	0	1	12	8	4	34	29	35	1	3	1	4	3	1	0	0	3	1	0	1	0	1	6	0	1	0	0	0	0	1	0	2	0
New.ReferenceOTU451	0	1	0	0	0	0	1	0	1	0	0	0	0	0	0	0	0	0	0	0	0	0	0	0	1	0	0	0	0	0	1	4	3	1	1	0	0	0	0	0	0	0	2	0	0	0	0	0	0
New.ReferenceOTU103	3	0	1	1	2	0	1	0	2	0	0	0	1	1	0	0	0	0	0	1	1	1	1	0	2	1	1	0	0	0	0	2	0	2	0	0	0	0	0	0	0	0	1	0	0	0	0	0	1
New.ReferenceOTU201	4	3	4	1	0	0	0	1	1	0	0	0	1	1	0	0	0	1	1	2	6	4	0	0	3	1	8	2	0	2	4	5	5	1	2	0	0	0	0	1	0	0	1	0	0	1	1	0	0
New.ReferenceOTU177	0	1	0	0	0	0	0	0	0	0	0	0	0	0	0	0	0	0	2	1	2	0	0	0	0	0	0	0	0	0	6	11	16	16	3	1	0	0	0	0	0	0	0	0	0	0	1	0	0
New.ReferenceOTU151	0	1	0	0	0	0	0	0	0	0	0	1	1	0	0	0	1	0	0	1	0	0	0	0	0	0	0	0	0	0	14	20	4	3	3	0	0	0	0	0	0	0	0	0	0	0	0	0	1
New.ReferenceOTU388	0	1	1	2	0	2	32	11	35	15	9	20	0	0	0	0	1	1	0	0	0	0	0	1	0	1	0	2	1	0	2	2	1	2	2	0	0	0	0	0	0	32	38	38	27	9	13	1	0
New.ReferenceOTU414	0	0	0	0	0	0	9	3	10	0	0	0	0	0	0	0	0	0	0	0	0	0	0	0	17	2	12	6	2	8	0	1	0	0	0	0	0	0	0	0	0	0	0	0	0	0	0	0	0
New.ReferenceOTU416	0	0	1	0	1	0	0	1	0	0	0	0	1	0	0	1	0	0	0	0	0	0	0	0	0	0	0	0	0	0	4	8	0	5	1	0	0	0	0	0	0	2	0	0	0	0	2	0	0
New.ReferenceOTU33	5	2	4	2	1	0	0	1	2	1	5	0	0	0	0	0	1	0	0	0	1	1	0	0	0	0	0	0	0	0	0	0	0	0	0	0	0	0	0	1	1	0	0	0	0	0	0	0	0
New.ReferenceOTU246	12	13	13	15	23	13	2	1	2	1	1	1	18	23	18	13	7	5	0	0	0	1	0	0	0	0	0	0	0	0	0	0	0	0	0	31	32	23	20	22	29	1	4	8	3	2	3	22	10
New.ReferenceOTU343	2	8	3	12	28	3	3	2	1	15	11	4	3	2	8	1	2	0	0	0	0	0	0	0	0	0	0	0	0	0	0	0	0	0	0	1	1	3	2	1	4	0	0	1	0	2	0	1	0
New.ReferenceOTU342	2	8	11	0	2	0	0	1	0	0	0	0	4	3	4	3	0	0	0	0	0	0	0	0	0	0	0	0	0	0	0	0	0	0	0	3	2	2	3	0	2	0	3	1	0	0	0	0	0
New.ReferenceOTU78	4	3	3	0	4	2	2	0	0	0	0	1	2	0	0	0	0	0	0	0	0	0	0	0	0	0	0	0	0	0	0	0	0	0	0	11	5	6	31	23	13	0	0	0	0	1	0	2	1
New.ReferenceOTU72	0	0	0	0	0	0	0	0	0	0	0	0	0	0	0	0	0	0	10	13	16	5	5	3	0	0	0	0	0	0	0	1	2	2	0	0	0	0	0	0	0	0	0	0	0	0	0	0	0
New.ReferenceOTU448	0	0	0	0	0	0	0	0	0	0	0	0	0	0	0	0	0	0	20	24	28	20	19	22	4	5	10	9	2	4	1	3	10	9	4	9	8	11	6	1	6	4	2	4	3	1	3	1	1
New.ReferenceOTU234	0	0	0	0	0	0	19	11	11	0	0	0	0	0	0	0	0	0	1	1	0	0	0	0	42	8	16	11	2	2	2	0	0	0	0	0	0	0	0	0	0	0	0	0	0	0	0	0	0
New.ReferenceOTU231	0	0	4	0	0	0	4	3	1	0	1	0	1	8	4	3	3	3	2	3	0	0	0	0	2	4	0	0	3	1	51	37	28	30	24	1	0	0	1	1	1	1	1	0	1	1	0	27	34
New.ReferenceOTU90	0	0	0	0	0	0	25	7	14	2	0	0	0	1	0	0	0	0	0	0	0	0	0	0	0	3	0	1	1	2	1	3	1	1	0	0	0	0	0	0	0	0	0	0	0	0	0	0	0
New.ReferenceOTU96	0	0	0	0	0	0	0	0	0	0	0	0	0	0	0	0	0	0	0	0	0	0	0	0	0	0	0	0	0	0	0	0	0	0	0	0	0	0	0	0	0	0	0	0	0	0	0	0	0
New.ReferenceOTU397	3	8	1	2	3	1	1	3	1	0	0	2	0	2	3	0	0	2	0	2	5	3	2	4	0	1	0	0	0	0	0	0	0	0	0	8	20	7	2	3	2	3	6	1	3	4	3	0	0
New.ReferenceOTU390	0	1	0	1	0	0	0	0	1	0	0	0	0	1	0	0	0	0	7	1	0	4	6	2	1	0	2	3	2	1	0	0	0	0	0	3	0	0	0	0	1	1	0	0	0	0	0	0	0
New.ReferenceOTU398	1	0	1	4	3	1	0	0	0	0	0	0	0	0	0	0	0	0	0	1	2	4	0	4	1	0	0	2	1	0	0	0	1	0	0	1	0	2	0	0	0	0	0	1	2	0	1	0	0
New.ReferenceOTU23	19	14	27	7	11	12	8	15	24	2	10	9	2	4	5	2	3	0	0	0	0	0	0	0	0	0	0	0	0	0	0	0	0	0	0	0	0	0	0	0	0	0	0	0	0	0	0	0	0
New.ReferenceOTU22	0	0	0	0	0	0	0	0	0	0	0	0	1	0	0	0	0	0	0	0	0	0	0	0	0	0	0	0	0	0	0	0	0	0	0	0	1	0	0	0	0	0	0	0	0	0	0	0	0
New.ReferenceOTU21	0	0	1	0	0	0	0	0	0	0	0	0	0	0	0	0	0	0	0	0	0	0	0	0	0	0	0	0	0	0	0	0	0	0	0	2	4	4	1	4	9	1	3	1	3	5	1	18	2
New.ReferenceOTU20	0	1	0	0	0	2	0	1	1	3	2	6	1	0	0	0	0	0	3	1	0	1	1	0	0	2	0	2	6	3	0	1	1	0	0	2	0	0	0	1	2	1	1	2	6	5	4	0	0
New.ReferenceOTU43	0	1	2	0	1	0	0	0	0	0	0	0	9	8	14	11	15	18	0	0	0	0	0	0	0	0	0	0	0	0	0	0	0	0	0	0	0	1	3	0	0	6	3	5	2	1	3	31	26
New.ReferenceOTU359	3	3	3	2	0	3	4	8	4	9	3	6	0	0	0	0	1	1	8	6	3	5	3	7	16	17	19	14	11	15	1	0	2	3	0	0	7	3	2	5	3	7	5	3	6	10	7	0	0
New.ReferenceOTU63	0	0	0	0	0	1	3	0	3	8	5	17	0	0	0	0	0	0	5	12	7	1	6	2	9	17	5	7	2	7	2	0	7	4	3	0	0	0	0	0	0	0	0	0	0	0	0	0	0
New.ReferenceOTU125	0	0	0	0	0	0	0	1	1	0	0	1	0	0	1	0	0	0	0	0	0	0	0	0	0	0	0	0	0	0	4	7	5	2	2	0	0	0	0	0	0	2	0	0	0	0	2	0	3
New.ReferenceOTU435	13	11	17	10	4	6	0	3	1	6	2	4	0	2	0	3	2	4	0	0	0	0	0	0	0	0	0	0	0	1	0	1	0	0	0	0	0	0	0	0	0	0	0	0	0	0	0	0	0
New.ReferenceOTU120	1	2	1	3	5	4	2	3	1	4	7	2	6	2	4	2	2	3	1	0	0	1	1	1	4	4	6	7	5	4	1	1	1	4	3	2	2	2	5	4	3	3	9	4	1	3	4	4	1
New.ReferenceOTU430	0	0	0	0	0	0	16	9	7	0	0	0	1	0	0	0	0	0	2	0	0	0	0	0	16	2	15	6	0	4	0	0	1	1	0	0	0	0	0	0	0	0	0	0	0	0	0	0	0
New.ReferenceOTU18	1	0	2	0	2	0	0	0	1	0	0	0	0	0	0	1	6	4	0	0	0	0	0	0	0	0	0	0	0	0	1	0	1	0	0	1	0	1	0	0	0	10	7	2	0	0	0	1	5
New.ReferenceOTU16	0	1	0	6	5	1	21	14	20	749	647	1069	2	1	3	0	0	2	1	1	0	0	0	1	4	2	6	6	4	5	0	0	0	0	2	1	0	0	0	0	0	95	113	95	542	938	1584	1	0
New.ReferenceOTU88	0	1	0	3	3	4	0	0	0	0	1	0	0	1	2	1	1	0	7	3	7	0	1	1	3	2	0	0	1	0	4	4	1	1	3	0	2	4	0	2	0	0	0	0	0	0	0	1	4
New.ReferenceOTU405	14	8	7	5	3	2	2	3	2	0	1	0	1	1	1	0	2	0	0	0	0	0	0	0	0	0	0	0	0	0	0	0	0	0	0	6	6	3	6	1	0	7	2	4	1	1	2	1	0
New.ReferenceOTU314	148	143	112	1533	432	353	11	22	27	286	287	383	23	39	12	10	19	13	16	9	13	117	71	81	2	1	1	9	30	5	2	0	2	1	5	0	5	2	11	7	6	0	0	0	9	2	2	0	0
New.ReferenceOTU315	15	10	8	0	2	4	1	3	3	0	5	5	2	2	1	0	2	1	0	0	0	0	0	0	0	0	0	0	0	0	0	0	0	0	0	0	0	0	0	0	0	0	0	0	0	0	0	0	0
New.ReferenceOTU313	1	0	0	0	0	0	0	0	0	0	0	0	0	1	0	0	1	2	0	0	0	0	0	0	1	0	0	0	1	0	23	17	9	16	18	0	0	0	0	1	0	0	1	0	0	1	0	1	3
New.ReferenceOTU401	2	1	3	2	2	1	0	1	0	0	0	0	0	2	0	0	0	1	0	0	0	0	0	0	0	0	0	0	0	0	0	0	0	0	0	0	0	0	0	0	0	0	0	0	0	0	0	0	0
New.ReferenceOTU57	0	0	0	0	3	0	5	4	2	0	0	0	0	2	0	5	3	6	0	0	0	0	0	0	0	0	0	0	0	0	0	0	0	0	0	0	0	0	0	0	0	13	16	9	1	4	0	4	2
New.ReferenceOTU54	1	2	0	0	1	0	0	0	0	0	0	0	8	6	4	5	5	8	0	0	0	0	0	0	0	0	0	0	0	0	0	0	0	0	0	0	0	0	0	0	0	0	0	1	2	0	0	7	4
New.ReferenceOTU180	0	0	0	0	0	0	0	0	0	0	0	0	0	0	0	0	0	0	0	0	0	0	0	0	0	0	0	0	0	0	0	0	0	0	0	0	0	0	0	0	0	0	0	0	0	0	0	0	0
New.ReferenceOTU58	7	9	10	11	10	7	3	5	4	3	0	1	2	5	1	0	3	2	0	0	0	0	0	1	0	0	1	3	0	0	1	3	3	6	6	4	6	3	4	5	0	16	13	7	7	8	5	4	7
New.ReferenceOTU265	0	1	0	2	1	1	1	1	0	0	0	0	26	22	38	36	31	23	0	0	0	0	0	0	0	0	0	0	0	0	0	0	0	0	0	0	0	0	0	0	0	0	0	0	0	0	0	0	0
New.ReferenceOTU269	27	22	35	3	4	3	17	7	8	14	5	9	47	46	26	7	7	13	6	10	5	17	6	7	11	7	12	9	5	7	36	30	48	49	38	0	0	0	0	0	0	0	0	0	0	0	0	0	0
New.ReferenceOTU432	1	0	0	0	0	1	0	0	0	0	0	0	8	10	8	17	8	8	0	0	0	0	0	0	0	0	0	0	0	0	0	0	0	1	0	0	0	0	0	0	0	1	3	1	2	0	0	7	9
New.ReferenceOTU211	0	0	0	0	0	0	0	0	0	0	0	0	0	0	0	0	0	0	0	0	0	0	0	0	0	0	0	0	0	0	0	0	0	0	0	28	34	52	24	29	17	1	2	3	3	0	1	3	5
New.ReferenceOTU217	1	0	0	0	0	1	0	1	1	0	0	1	3	4	0	4	4	1	0	0	0	0	0	0	0	0	0	0	0	0	0	0	0	0	0	0	0	0	1	1	0	1	1	1	1	1	1	15	19
New.ReferenceOTU214	3	2	3	2	2	1	4	2	4	4	8	4	0	1	0	0	0	0	5	4	0	6	1	5	8	10	10	13	9	8	0	1	1	2	3	2	1	1	4	5	8	7	1	3	9	4	10	0	0
New.ReferenceOTU219	2	1	3	0	0	0	1	1	0	0	0	0	6	7	6	2	1	3	0	0	0	0	0	0	0	0	0	0	0	0	0	1	0	0	0	0	0	0	0	0	0	0	1	0	0	1	0	15	20
New.CleanUp.ReferenceOTU7156	0	1	1	1	1	0	1	1	0	0	1	0	4	2	1	0	0	0	3	2	2	3	0	0	4	1	2	3	7	4	0	0	2	1	1	4	1	1	1	3	2	0	3	0	0	0	0	2	0
New.CleanUp.ReferenceOTU10985	0	0	0	0	0	0	0	0	0	0	0	0	1	0	1	1	1	1	0	0	0	0	0	0	0	0	0	0	0	0	0	0	0	0	0	0	0	0	0	1	0	0	4	0	0	1	1	8	14
New.CleanUp.ReferenceOTU19093	0	0	0	0	0	0	0	0	0	0	0	0	0	0	0	0	0	0	4	5	6	0	0	2	1	3	1	0	1	3	1	1	0	2	4	0	0	0	0	0	0	0	0	0	0	0	1	0	0
New.CleanUp.ReferenceOTU21869	0	0	0	0	0	0	2	0	1	0	0	0	0	0	1	0	0	0	0	0	0	0	0	0	0	0	1	0	0	1	7	10	4	4	3	0	0	0	0	0	0	2	5	0	0	0	0	0	0
New.CleanUp.ReferenceOTU23843	0	1	1	0	0	0	0	0	2	0	0	1	0	0	0	0	0	0	0	0	0	0	0	0	0	0	0	0	0	0	0	0	0	0	0	16	15	14	3	1	6	0	1	0	0	0	0	0	0
New.CleanUp.ReferenceOTU33374	1	1	1	0	0	0	1	0	1	0	0	0	0	0	0	0	0	0	3	0	0	0	0	0	0	0	0	1	0	0	0	0	1	0	0	0	2	1	0	1	1	0	1	0	0	1	0	0	0
New.CleanUp.ReferenceOTU58172	0	0	0	0	0	0	5	1	3	0	0	0	0	1	3	1	0	0	0	0	0	0	0	0	0	0	0	0	0	0	10	6	4	3	1	0	0	0	0	0	0	5	12	7	2	0	1	1	0
New.CleanUp.ReferenceOTU76720	0	0	0	0	0	0	15	7	8	0	0	0	0	0	0	0	0	0	0	0	0	0	0	0	1	0	0	0	0	0	0	0	0	0	0	0	0	0	0	0	0	0	0	0	0	0	0	0	0
New.CleanUp.ReferenceOTU84604	1	3	2	1	1	2	1	0	1	0	0	0	0	1	1	0	1	1	0	0	0	0	0	0	0	0	0	0	0	0	0	0	0	0	0	1	0	0	0	0	0	0	0	0	0	0	0	0	0
New.CleanUp.ReferenceOTU99278	4	5	5	0	4	1	3	7	6	0	0	0	2	6	4	0	0	3	9	2	6	0	0	0	9	4	10	12	5	3	6	10	6	7	2	0	4	4	1	0	0	2	5	1	0	1	2	5	3
New.CleanUp.ReferenceOTU109890	1	0	0	0	1	0	2	2	2	0	0	0	0	4	0	0	1	0	1	0	1	1	0	1	2	1	2	5	0	1	3	0	0	0	0	0	1	1	1	0	1	4	1	1	0	0	0	0	0
New.CleanUp.ReferenceOTU131042	14	11	9	3	6	6	1	6	1	0	2	3	1	1	2	0	0	0	4	4	12	6	2	7	0	0	0	0	0	0	5	0	2	1	0	3	5	4	10	10	15	0	0	0	0	0	0	1	0
New.CleanUp.ReferenceOTU137582	0	0	0	0	0	0	0	0	0	0	0	0	0	0	0	0	0	0	0	0	2	0	0	0	1	0	0	0	0	0	17	20	8	14	9	0	0	0	0	0	0	0	0	0	0	0	0	2	1
[truncated: 64 more columns]
