# Supplementary material for: Fiber Supplements Derived From Sugarcane Stem, Wheat Dextrin and Psyllium Husk Have Different In Vitro Effects on the Human Gut Microbiota
Source: Front Microbiol. 2018 Jul 20;9:1618. doi: 10.3389/fmicb.2018.01618 (PMC6060387; doi:10.3389/fmicb.2018.01618)
Supplement: Supplementary file 8 [file Table_7.XLS]

## Sheet: Table S7
Acetate
Time Point	0 hours						24 hours						48 hours
Biological sample	1	2	3	4	5	6	1	2	3	4	5	6	1	2	3	4	5	6
NutriKane™	9.39 ± 1.55	4.91 ± 0.42	5.08 ± 0.38	4.65 ± 0.24	3.24 ± 0.14	3.90 ± 0.18	27.61 ± 2.28	26.12 ± 1.07	26.06 ± 0.83	23.28 ± 1.42	20.22 ± 0.44	20.30 ± 2.00	21.83 ± 3.64	25.87 ± 1.55	25.22 ± 5.46	28.59 ± 1.93	20.22 ± 0.66	25.19 ± 3.10
Benefiber®	7.69 ± 0.62	3.19 ± 0.46	3.61 ± 0.53	3.22 ± 0.13	1.56 ± 0.14	2.04 ± 0.11	70.02 ± 2.06	64.13 ± 2.10	58.04 ± 1.28	55.40 ± 1.40	52.34 ± 1.94	40.70 ± 6.96	60.85 ± 0.95	67.86 ± 6.85	50.94 ± 8.20	55.90 ± 8.3	75.41 ± 2.25	77.79 ± 1.99
Psyllium Husk	5.88 ± 1.15	5.97 ± 0.27	5.68 ± 0.06	3.75 ± 0.02	2.29 ± 0.59	2.71 ± 0.27	35.80 ± 2.09	30.91 ± 0.98	39.49 ± 1.49	32.96 ± 4.05	30.57 ± 1.00	38.63 ± 1.26	37.29 ± 1.71	34.97 ± 0.77	43.27 ± 1.91	42.55 ± 6.37	48.01 ± 1.06	50.19 ± 1.28
No added fibre	3.63 ± 0.18	2.18 ± 0.19	2.91 ± 0.16	2.53 ± 0.18	1.33 ± 0.14	1.82 ± 0.13	14.63 ± 1.30	16.24 ± 0.76	13.94 ± 0.41	15.59 ± 0.27	11.55 ± 0.62	11.99 ± 0.69	13.49 ± 3.39	15.21 ± 0.23	15.77 ± 0.65	18.15 ± 0.43	14.84 ± 0.66	15.27 ± 1.44
Propionate
Time point	0 hours						24 hours						48 hours
NutriKane™	0.95 ± 0.07	0.81 ± 0.06	0.64 ± 0.05	0.44 ± 0.03	ND	ND	4.57 ± 0.46	5.61 ± 0.28	4.08 ± 0.14	4.71 ± 0.31	5.28 ± 0.12	2.74 ± 0.24	3.98 ± 0.70	6.67 ± 0.52	4.33 ± 0.67	6.76 ± 0.51	7.42 ± 0.35	3.45 ± 0.42
Benefiber®	0.91 ± 0.03	0.65 ± 0.07	0.54 ± 0.01	0.43 ± 0.02	ND	ND	25.71 ± 0.61	32.89 ± 1.33	16.76 ± 0.31	24.78 ± 0.64	22.15 ± 0.94	10.77 ± 2.55	25.76 ± 0.17	38.61 ± 3.29	15.86 ± 2.88	26.83 ± 4.10	35.94 ± 0.86	24.62 ± 0.98
Psyllium Husk	0.76 ± 0.12	0.19 ± 0.22	0.60 ± 0.05	0.38 ± 0.01	ND	ND	12.76 ± 0.76	10.41 ± 0.37	17.30 ± 0.78	14.76 ± 2.52	16.28 ± 0.70	16.34 ± 0.67	17.47 ± 0.87	15.82 ± 0.40	21.82 ± 0.85	22.04 ± 4.67	26.78 ± 0.79	21.97 ± 0.30
No added fibre	0.69 ± 0.01	0.46 ± 0.03	0.51 ± 0.09	0.37 ± 0.02	ND	ND	2.83 ± 0.19	3.63 ± 0.18	2.53 ± 0.08	3.00 ± 0.08	2.76 ± 0.17	1.77 ± 0.13	2.93 ± 0.74	3.81 ± 0.08	3.05 0.10	3.59 ± 0.08	3.05 ± 0.09	2.20 ± 0.19
Butyrate
Time point	0 hours						24 hours						48 hours
NutriKane™	1.47 ± 0.06	0.58 ± 0.04	0.54 ± 0.02	1.07 ± 0.05	ND	ND	4.01 ± 0.39	3.19 ± 0.13	3.01 ± 0.10	5.65 ± 0.40	2.14 ± 0.07	2.44 ± 0.27	3.45 ± 0.57	3.79 ± 0.19	3.30 ± 0.48	6.27 ± 0.41	5.56 ± 0.25	3.07 ± 0.30
Benefiber®	1.35 ± 0.05	0.46 ± 0.05	0.45 ± 0.03	0.97 ± 0.04	ND	ND	10.95 ± 0.22	8.79 ± 0.37	10.94 ± 0.21	14.26 ± 0.24	4.44 ± 0.17	4.92 ± 0.77	10.35 ± 0.36	10.93 ± 0.93	10.06 ± 1.81	11.23 ± 4.92	6.58 ± 0.12	8.92 ± 0.17
Psyllium Husk	1.07 ± 0.18	0.92 ± 0.37	0.47 ± 0.03	0.91 ± 0.04	ND	ND	4.71 ± 0.16	9.09 ± 0.38	4.33 ± 0.22	4.64 ± 0.27	3.02 ± 0.06	3.62 ± 0.22	5.67 ± 0.24	16.37 ± 0.32	5.53 ± 0.16	5.76 ± 0.54	4.50 ± 0.10	5.01 ± 0.10
No added fibre	0.85 ± 0.01	0.30 ± 0.01	0.40 ± 0.07	0.91 ± 0.04	ND	ND	2.29 ± 0.16	1.910 ± 0.09	1.99 ± 0.03	2.86 ± 0.05	1.43 ± 0.04	1.42 ± 0.08	2.09 ± 0.53	2.05 ± 0.03	2.54 ± 0.05	3.12 ± 0.08	1.76 ± 0.05	1.85 ± 0.19
