# Supplementary material for: Fiber Supplements Derived From Sugarcane Stem, Wheat Dextrin and Psyllium Husk Have Different In Vitro Effects on the Human Gut Microbiota
Source: Front Microbiol. 2018 Jul 20;9:1618. doi: 10.3389/fmicb.2018.01618 (PMC6060387; doi:10.3389/fmicb.2018.01618)
Supplement: Supplementary file 9 [file Table_8.XLS]

## Sheet: Table S8
Sample	1.NK.0		1.NK.24		1.NK.48		1.BF.0		1.BF.24		1.BF.48		1.PH.0		1.PH.24		1.PH.48		2.NK.0		2.NK.24		2.NK.48		2.BF.0		2.BF.24		2.BF.48		2.PH.0		2.PH.24		2.PH.48		3.NK.0		3.NK.24		3.NK.48		3.BF.0		3.BF.24		3.BF.48		3.PH.0
	Mean	SD	Mean	SD	Mean	SD	Mean	SD	Mean	SD	Mean	SD	Mean	SD	Mean	SD	Mean	SD	Mean	SD	Mean	SD	Mean	SD	Mean	SD	Mean	SD	Mean	SD	Mean	SD	Mean	SD	Mean	SD	Mean	SD	Mean	SD	Mean	SD	Mean	SD	Mean	SD	Mean	SD	Mean
Polyphenolic content (TPC)	67.7767	7.77881	38.8867	5.55667	34.44	6.75762	66.6633	11.7064	14.44	7.78	29.9967	8.38893	26.6633	13.8759	2.22	1.11	24.44	1.11	64.44	4.84411	32.22	5.87924	21.11	6.75762	37.7733	6.76063	31.1067	6.1868	21.1067	6.1868	24.44	19.4687	9.99667	5.08993	9.99667	5.08993	25.5533	12.3736	5.55333	4.0054	7.77333	4.84144	19.9933	3.33333	0	0	0	0	0
Antioxidant oxidant potential (FRAP)	365	81.2917	183.333	9.27961	21.6667	10.9291	188.333	51.3431	56.6667	20.8833	26.6667	26.6667	3.33333	3.33333	0	0	0	0	998.333	73.73	578.333	72.5909	591.667	29.0593	456.667	72.6483	58.3333	13.0171	136.667	20.8833	11.6667	11.6667	0	0	21.6667	21.6667	1158.33	49.1031	533.333	34.6811	553.333	87.8604	223.333	94.1777	53.3333	15.899	16.6667	16.6667	0
[truncated: 59 more columns]
